# Supplementary material for: Vitamin A retinoic acid contributes to muscle stem cell and mitochondrial function loss in old age
Source: JCI Insight. 2025 Mar 25;10(9):e183706. doi: 10.1172/jci.insight.183706 (PMC12128968; doi:10.1172/jci.insight.183706)
Supplement: Supporting data values [file jciinsight-10-183706-s201.xlsx]

## Sheet: Fig. 1C,D
Age	Diet	Rep	ROI #	Pax7 MFI	MyoD MFI
Young	VA-free	F1	1	9.691	48.082
Young	VA-free	F1	2	9.468	38.863
Young	VA-free	F1	3	5.435	70.769
Young	VA-free	F1	4	9.751	86.43
Young	VA-free	F1	5	9.214	76.055
Young	VA-free	F1	6	8.674	77.996
Young	VA-free	F1	7	7.062	120.62
Young	VA-free	F1	8	6.517	116.752
Young	VA-free	F1	9	14.131	97.303
Young	VA-free	F1	10	35.111	104.383
Young	VA-free	F1	11	10.395	51.432
Young	VA-free	F1	12	5.682	49.807
Young	VA-free	F1	13	10.747	79.039
Young	VA-free	F1	14	18.483	91.18
Young	VA-free	F1	15	9.767	100.791
Young	VA-free	F1	16	13.048	85.769
Young	VA-free	F1	17	9.039	43.387
Young	VA-free	F1	18	15.345	85.767
Young	VA-free	F1	19	9.369	24.931
Young	VA-free	F1	20	8.39	79.793
Young	VA-free	F1	21	16.497	94.513
Young	VA-free	F1	22	10.463	88.2
Young	VA-free	F1	23	22.956	100.247
Young	VA-free	F1	24	3.926	49.099
Young	VA-free	F1	25	7.441	84.708
Young	VA-free	F1	26	4.947	95.967
Young	VA-free	F1	27	15.88	101.284
Young	VA-free	F1	28	5.62	111.858
Young	VA-free	F1	29	5.262	91.057
Young	VA-free	F1	30	14.392	85.105
Young	VA-free	F1	31	9.886	40.699
Young	VA-free	F1	32	27.525	46.911
Young	VA-free	F1	33	10.787	75.604
Young	VA-free	F1	34	7.71	80.445
Young	VA-free	F1	35	14.707	101.006
Young	VA-free	F1	36	8.174	61.545
Young	VA-free	F1	37	8.95	56.917
Young	VA-free	F1	38	8.295	46.722
Young	VA-free	F1	39	8.165	75.731
Young	VA-free	F1	40	7.977	78.814
Young	VA-free	F1	41	14.941	80.873
Young	VA-free	F1	42	11.412	96.31
Young	VA-free	F1	43	14.809	83.244
Young	VA-free	F1	44	8.399	87.215
Young	VA-free	F1	45	5.375	55.759
Young	VA-free	F1	46	7.833	56.413
Young	VA-free	F1	47	7.219	72.237
Young	VA-free	F1	48	2.961	64.248
Young	VA-free	F1	49	3.211	63.141
Young	VA-free	F1	50	4.652	43.411
Young	VA-free	F1	51	8.228	46.605
Young	VA-free	F1	52	6.442	62.277
Young	VA-free	F2	53	7.598	56.052
Young	VA-free	F2	54	5.653	97.169
Young	VA-free	F2	55	13.401	69.912
Young	VA-free	F2	56	12.002	67.672
Young	VA-free	F2	57	8.69	53.619
Young	VA-free	F2	58	4.096	56.904
Young	VA-free	F2	59	9.605	64.121
Young	VA-free	F2	60	9.132	38.491
Young	VA-free	F2	61	2.998	57.416
Young	VA-free	F2	62	9.042	63.368
Young	VA-free	F2	63	17.708	78.412
Young	VA-free	F2	64	17.66	62.104
Young	VA-free	F2	65	7.374	56.232
Young	VA-free	F2	66	10.455	59.345
Young	VA-free	F2	67	14.216	72.886
Young	VA-free	F2	68	20.934	53.824
Young	VA-free	F2	69	9.471	53.601
Young	VA-free	F2	70	7.63	46.685
Young	VA-free	F2	71	10.397	29.719
Young	VA-free	F2	72	7.394	59.708
Young	VA-free	F2	73	7.831	53.696
Young	VA-free	F2	74	8.637	34.536
Young	VA-free	F2	75	5.648	60.263
Young	VA-free	F2	76	8.006	47.407
Young	VA-free	F2	77	7.003	68.231
Young	VA-free	F2	78	9.163	61.051
Young	VA-free	F2	79	12.427	66.72
Young	VA-free	F2	80	4.437	57.217
Young	VA-free	F2	81	19.403	64.002
Young	VA-free	F2	82	14.736	63.749
Young	VA-free	F2	83	24.059	70.524
Young	VA-free	F2	84	15.418	81.905
Young	VA-free	F2	85	5.072	78.234
Young	VA-free	F2	86	9.866	76.463
Young	VA-free	F2	87	12.681	86.748
Young	VA-free	F2	88	11.206	57.636
Young	VA-free	F2	89	10.343	46.767
Young	VA-free	F2	90	10.71	52.574
Young	VA-free	F2	91	14.041	61.804
Young	VA-free	F2	92	9.324	70.249
Young	VA-free	F2	93	6.115	53.583
Young	VA-free	F2	94	8.64	46.713
Young	VA-free	F2	95	15.168	61.271
Young	VA-free	F2	96	8.529	62.838
Young	VA-free	F2	97	14.083	46.758
Young	VA-free	F2	98	10.724	51.28
Young	VA-free	F2	99	7.989	97.999
Young	VA-free	F2	100	9.799	84.327
Young	VA-free	F2	101	8.515	30.213
Young	VA-free	F2	102	6.216	75.159
Young	VA-free	F2	103	5.449	65.25
Young	VA-free	F2	104	16.777	43.483
Young	VA-free	F2	105	11.098	68.08
Young	VA-free	F2	106	6.481	58.228
Young	VA-free	F2	107	14.149	58.228
Young	VA-free	F2	108	5.495	66.815
Young	VA-free	F2	109	12.884	78.456
Young	VA-free	F2	110	7.155	36.605
Young	VA-free	F2	111	11.632	60.704
Young	VA-free	F2	112	5.433	58.05
Young	VA-free	F2	113	2.969	53.319
Young	VA-free	F2	114	3.676	47.153
Young	VA-free	F2	115	6.941	28.181
Young	VA-free	F2	116	12.845	22.004
Young	VA-free	F2	117	7.526	44.88
Young	VA-free	F2	118	8.478	74.905
Young	VA-free	F2	119	7.023	61.395
Young	VA-free	F2	120	8.125	69.575
Young	VA-free	F2	121	10.228	80.496
Young	VA-free	F2	122	10.485	74.924
Young	VA-free	F2	123	7.707	64.448
Young	VA-free	F2	124	5.171	37.501
Young	VA-free	F2	125	6.967	53.27
Young	VA-free	F2	126	4.772	51.844
Young	VA-free	F2	127	6.993	56.544
Young	VA-free	F2	128	6.701	42.804
Young	VA-free	F2	129	9.233	56.737
Young	VA-free	F2	130	8.245	49.245
Young	VA-free	F2	131	10.953	43.781
Young	VA-free	F2	132	7.361	50.848
Young	VA-free	F2	133	7.229	59.019
Young	VA-free	M1	134	11.356	81.175
Young	VA-free	M1	135	36.955	123.385
Young	VA-free	M1	136	10.421	67.02
Young	VA-free	M1	137	11.381	81.749
Young	VA-free	M1	138	9.82	88.195
Young	VA-free	M1	139	8.394	70.838
Young	VA-free	M1	140	10.27	65.971
Young	VA-free	M1	141	13.443	64.613
Young	VA-free	M1	142	17.153	118.196
Young	VA-free	M1	143	13.935	104.132
Young	VA-free	M1	144	20.3	79.051
Young	VA-free	M1	145	12.543	62.4
Young	VA-free	M1	146	13.844	49.565
Young	VA-free	M1	147	6.758	49.538
Young	VA-free	M1	148	6.554	50.78
Young	VA-free	M1	149	11.771	62.296
Young	VA-free	M1	150	7.861	42.452
Young	VA-free	M1	151	7.358	59.231
Young	VA-free	M1	152	26.694	109.352
Young	VA-free	M1	153	9.441	63.622
Young	VA-free	M1	154	5.056	82.04
Young	VA-free	M1	155	29.456	38.153
Young	VA-free	M1	156	8.741	65.429
Young	VA-free	M1	157	8.227	56.58
Young	VA-free	M1	158	13.334	100.973
Young	VA-free	M1	159	21.282	92.452
Young	VA-free	M1	160	19.282	63.331
Young	VA-free	M1	161	11.692	51.446
Young	VA-free	M1	162	8.849	59.702
Young	VA-free	M1	163	17.151	57.275
Young	VA-free	M1	164	14.435	72.997
Young	VA-free	M1	165	11.619	72.812
Young	VA-free	M1	166	5.966	71.338
Young	VA-free	M1	167	6.402	29.186
Young	VA-free	M1	168	22.529	84.421
Young	VA-free	M1	169	6.745	50.167
Young	VA-free	M1	170	6.548	56.964
Young	VA-free	M1	171	8.489	34.958
Young	VA-free	M1	172	7.311	26.215
Young	VA-free	M1	173	8.369	63.145
Young	VA-free	M1	174	14.352	54.508
Young	VA-free	M1	175	17.056	64.26
Young	VA-free	M1	176	11.242	70.733
Young	VA-free	M1	177	21.193	72.702
Young	VA-free	M1	178	7.502	62.424
Young	VA-free	M1	179	8.045	74.342
Young	VA-free	M1	180	9.813	48.649
Young	VA-free	M1	181	10.126	21.841
Young	VA-free	M1	182	18.137	84.902
Young	VA-free	M1	183	11.703	49.583
Young	VA-free	M1	184	13.606	49.866
Young	VA-free	M1	185	6.665	56.226
Young	VA-free	M1	186	14.404	75.538
Young	VA-free	M1	187	9.698	84.661
Young	VA-free	M1	188	8.591	85.808
Young	VA-free	M1	189	15.012	105.298
Young	VA-free	M1	190	5.327	55.618
Young	VA-free	M1	191	7.52	67.437
Young	VA-free	M1	192	11.33	96.95
Young	VA-free	M1	193	12.391	70.299
Young	VA-free	M1	194	14.122	79.849
Young	VA-free	M1	195	13.736	54.94
Young	VA-free	M1	196	6.492	46.226
Young	VA-free	M1	197	16.487	87.055
Young	VA-free	M1	198	42.421	85.931
Young	VA-free	M1	199	9.115	90.487
Young	VA-free	M1	200	15.914	63.609
Young	VA-free	M1	201	11.665	49.702
Young	VA-free	M1	202	9.409	70.271
Young	VA-free	M1	203	11.481	89.464
Young	VA-free	M1	204	21.117	71.034
Young	VA-free	M1	205	8.414	72.103
Young	VA-free	M1	206	9.623	91.512
Young	VA-free	M1	207	9.201	63.894
Young	VA-free	M1	208	9.415	77.95
Young	VA-free	M1	209	4.888	65.262
Young	VA-free	M1	210	5.356	65.871
Young	VA-free	M1	211	9.062	84.534
Young	Control	F1	212	11.887	24.226
Young	Control	F1	213	10.678	24.447
Young	Control	F1	214	5.006	56.617
Young	Control	F1	215	14.083	49.377
Young	Control	F1	216	12.092	30.217
Young	Control	F1	217	15.243	31.236
Young	Control	F1	218	20.255	41.903
Young	Control	F1	219	14.116	39.292
Young	Control	F1	220	7.092	36.278
Young	Control	F1	221	17.563	72.033
Young	Control	F1	222	39.215	70.329
Young	Control	F1	223	22.161	62.385
Young	Control	F1	224	5.845	34.045
Young	Control	F1	225	16.769	67.376
Young	Control	F1	226	18.419	98.272
Young	Control	F1	227	13.909	15.785
Young	Control	F1	228	15.195	79.47
Young	Control	F1	229	22.9	46.313
Young	Control	F1	230	27.394	97.473
Young	Control	F1	231	13.937	63.579
Young	Control	F1	232	7.867	48.998
Young	Control	F1	233	10.986	15.121
Young	Control	F1	234	26.466	67.632
Young	Control	F1	235	19.438	51.74
Young	Control	F1	236	9.792	76.006
Young	Control	F1	237	21.821	54.968
Young	Control	F1	238	3.527	52.521
Young	Control	F1	239	20.26	51.601
Young	Control	F1	240	9.023	57.039
Young	Control	F1	241	16.292	87.292
Young	Control	F1	242	6.138	50.247
Young	Control	F1	243	10.338	68.337
Young	Control	F1	244	13.871	52.951
Young	Control	F1	245	11.419	20.164
Young	Control	F1	246	19.729	62.266
Young	Control	F1	247	10.639	60.452
Young	Control	F1	248	6.154	56.05
Young	Control	F1	249	22.581	71.848
Young	Control	F1	250	25.1	52.51
Young	Control	F1	251	32.526	22.858
Young	Control	F1	252	25.483	59.949
Young	Control	F1	253	12.071	53.242
Young	Control	F1	254	11.405	67.585
Young	Control	F1	255	12.3	70.663
Young	Control	F1	256	25.986	39.498
Young	Control	F1	257	54.086	64.489
Young	Control	F1	258	58.175	62.239
Young	Control	F1	259	94.355	48.388
Young	Control	F1	260	46.388	37.757
Young	Control	F1	261	55.506	70.567
Young	Control	F1	262	61.177	32.939
Young	Control	F1	263	56.066	39.207
Young	Control	F1	264	56.673	12.877
Young	Control	F1	265	63.694	76.001
Young	Control	F2	266	60.963	75.014
Young	Control	F2	267	60.931	78.67
Young	Control	F2	268	55.645	78
Young	Control	F2	269	47.965	67.511
Young	Control	F2	270	52.92	53.157
Young	Control	F2	271	52.348	58.623
Young	Control	F2	272	59.911	54.601
Young	Control	F2	273	81.667	88.194
Young	Control	F2	274	55.168	49.06
Young	Control	F2	275	50.547	61.049
Young	Control	F2	276	44.272	57.808
Young	Control	F2	277	45.717	63.124
Young	Control	F2	278	51.04	70.727
Young	Control	F2	279	54.539	64.563
Young	Control	F2	280	70.431	50.16
Young	Control	F2	281	55.485	84.491
Young	Control	F2	282	61.793	56.756
Young	Control	F2	283	45.58	81.063
Young	Control	F2	284	58.169	62.435
Young	Control	F2	285	50.357	55.861
Young	Control	F2	286	44.192	19.553
Young	Control	F2	287	58.525	85.266
Young	Control	F2	288	64.945	80.653
Young	Control	F2	289	56.052	58.126
Young	Control	F2	290	42.641	63.781
Young	Control	F2	291	64.865	51.903
Young	Control	F2	292	49.272	24.118
Young	Control	F2	293	52.116	47.663
Young	Control	F2	294	55.202	73.011
Young	Control	F2	295	46.498	51.781
Young	Control	F2	296	46.934	54.699
Young	Control	F2	297	45.973	58.494
Young	Control	F2	298	66.737	80.783
Young	Control	M1	299	50.976	21.769
Young	Control	M1	300	47.481	13.582
Young	Control	M1	301	55.005	26.284
Young	Control	M1	302	50.605	22.264
Young	Control	M1	303	62.509	13.152
Young	Control	M1	304	49.189	28.572
Young	Control	M1	305	49.806	29.882
Young	Control	M1	306	47.32	28.566
Young	Control	M1	307	44.188	17.525
Young	Control	M1	308	49.92	13.102
Young	Control	M1	309	48.308	14.87
Young	Control	M1	310	70.534	27.224
Young	Control	M1	311	97.215	31.386
Young	Control	M1	312	43.959	7.886
Young	Control	M1	313	55.919	22.849
Young	Control	M1	314	46.183	24.401
Young	Control	M1	315	47.391	25.961
Young	Control	M1	316	56.497	15.836
Young	Control	M1	317	47.085	11.2
Young	Control	M1	318	59.719	28.461
Young	Control	M1	319	56.006	10.83
Young	Control	M1	320	57.294	10.361
Young	Control	M1	321	48.651	8.151
Young	Control	M1	322	58.653	25.59
Young	Control	M1	323	49.508	7.08
Young	Control	M1	324	52.617	17.912
Young	Control	M1	325	49.014	29.701
Young	Control	M1	326	50.248	23.551
Young	Control	M1	327	57.4	27.945
Young	Control	M1	328	66.388	32.256
Young	Control	M1	329	55.352	43.195
Young	Control	M1	330	49.051	50.753
Young	Control	M2	331	54.384	50.113
Young	Control	M2	332	52.079	25.117
Young	Control	M2	333	55.04	68.19
Young	Control	M2	334	83.456	89.58
Young	Control	M2	335	46.566	43.755
Young	Control	M2	336	57.899	40.014
Young	Control	M2	337	48.805	31.38
Young	Control	M2	338	52.241	16.995
Young	Control	M2	339	50.444	40.691
Young	Control	M2	340	56.908	40.472

## Sheet: Fig. 1E,F
Age	Diet	Rep	ROI #	MitoTracker	Ki67
Young	Control	f1	1	3.077	3.668
Young	Control	f1	2	5.331	6.181
Young	Control	f1	3	8.525	1.907
Young	Control	f1	4	8.855	2.817
Young	Control	f1	5	8.864	2.784
Young	Control	f1	6	9.248	14.165
Young	Control	f1	7	10.095	2.961
Young	Control	f1	8	10.538	2.155
Young	Control	f1	9	10.908	2.26
Young	Control	f1	10	10.943	3.395
Young	Control	f1	11	11.647	1.671
Young	Control	f1	12	11.975	3.05
Young	Control	f1	13	13.157	5.526
Young	Control	f1	14	13.404	5.089
Young	Control	f1	15	13.948	3.45
Young	Control	f1	16	16.649	5.291
Young	Control	f1	17	18.265	11.279
Young	Control	f1	18	18.977	5.005
Young	Control	f1	19	20.399	11.816
Young	Control	f1	20	21.905	13.804
Young	Control	f1	21	22.332	9.492
Young	Control	f1	22	22.69	10.395
Young	Control	f1	23	23.577	4.14
Young	Control	f1	24	23.831	5.906
Young	Control	f1	25	23.986	6.972
Young	Control	f1	26	26.683	2.97
Young	Control	f1	27	27.251	18.893
Young	Control	f1	28	27.704	4.844
Young	Control	f1	29	28.517	7.418
Young	Control	f1	30	30.628	6.287
Young	Control	f1	31	30.977	13.706
Young	Control	f1	32	31.769	5.429
Young	Control	f1	33	31.828	22.998
Young	Control	f1	34	31.955	3.451
Young	Control	f1	35	32.02	9.818
Young	Control	f1	36	32.093	10.445
Young	Control	f1	37	32.172	3.913
Young	Control	f1	38	33.621	6.144
Young	Control	f1	39	34.243	4.739
Young	Control	f1	40	34.47	8.338
Young	Control	f1	41	35.273	21.772
Young	Control	f1	42	35.87	9.055
Young	Control	f1	43	41.894	8.531
Young	Control	f1	44	42.526	6.028
Young	Control	f1	45	42.839	13.497
Young	Control	f1	46	44.022	10.81
Young	Control	f1	47	44.92	4.114
Young	Control	f1	48	45.779	8.76
Young	Control	f1	49	53.331	9.506
Young	Control	f1	50	54.658	10.334
Young	Control	f1	51	89.622	13.7
Young	Control	f2	52	6.151	1.618
Young	Control	f2	53	6.161	1.207
Young	Control	f2	54	6.541	2.053
Young	Control	f2	55	7.062	4.222
Young	Control	f2	56	7.975	5.342
Young	Control	f2	57	8.634	3.707
Young	Control	f2	58	8.702	3.06
Young	Control	f2	59	9.741	4.028
Young	Control	f2	60	10.006	4.564
Young	Control	f2	61	13.408	5.016
Young	Control	f2	62	15.048	21.004
Young	Control	f2	63	15.431	9.787
Young	Control	f2	64	15.608	8.151
Young	Control	f2	65	15.616	44.297
Young	Control	f2	66	15.721	6.48
Young	Control	f2	67	15.852	5.541
Young	Control	f2	68	16.12	8.343
Young	Control	f2	69	16.627	32.943
Young	Control	f2	70	18.142	14.837
Young	Control	f2	71	18.157	12.491
Young	Control	f2	72	18.877	18.819
Young	Control	f2	73	18.937	11.169
Young	Control	f2	74	19.165	11.672
Young	Control	f2	75	19.86	8.62
Young	Control	f2	76	20.327	8.991
Young	Control	f2	77	20.402	30.274
Young	Control	f2	78	20.434	7.064
Young	Control	f2	79	20.555	8.472
Young	Control	f2	80	21.626	12.052
Young	Control	f2	81	21.814	11.993
Young	Control	f2	82	23.239	5.541
Young	Control	f2	83	23.303	9.108
Young	Control	f2	84	23.445	9.239
Young	Control	f2	85	23.737	12.614
Young	Control	f2	86	24.026	7.171
Young	Control	f2	87	25.652	3.486
Young	Control	f2	88	26.345	20.18
Young	Control	f2	89	27.12	11.346
Young	Control	f2	90	27.261	5.909
Young	Control	f2	91	27.361	15.624
Young	Control	f2	92	27.66	9.72
Young	Control	f2	93	28.691	3.86
Young	Control	f2	94	29.415	5.854
Young	Control	f2	95	29.886	10.874
Young	Control	f2	96	31.36	9.63
Young	Control	f2	97	32.367	9.404
Young	Control	f2	98	32.698	7.497
Young	Control	f2	99	33.808	4.546
Young	Control	f2	100	33.899	11.034
Young	Control	f2	101	34.584	10.021
Young	Control	f2	102	35.648	12.576
Young	Control	f2	103	37.864	18.242
Young	Control	f2	104	38.412	21.319
Young	Control	f2	105	39.538	8.972
Young	Control	f2	106	39.976	3.818
Young	Control	f2	107	40.203	6.881
Young	Control	f2	108	41.827	6.567
Young	Control	m1	109	7.834	2.081
Young	Control	m1	110	9.256	1.83
Young	Control	m1	111	11.042	3.896
Young	Control	m1	112	11.239	3.283
Young	Control	m1	113	11.481	1.94
Young	Control	m1	114	12.405	2.617
Young	Control	m1	115	12.453	3.587
Young	Control	m1	116	12.637	3.157
Young	Control	m1	117	13.514	20.451
Young	Control	m1	118	14.521	3.81
Young	Control	m1	119	15.126	4.284
Young	Control	m1	120	15.607	4.127
Young	Control	m1	121	16.229	3.333
Young	Control	m1	122	17.314	7.48
Young	Control	m1	123	18.023	5.342
Young	Control	m1	124	19.047	9.377
Young	Control	m1	125	19.604	10.54
Young	Control	m1	126	20.926	6.165
Young	Control	m1	127	21.039	6.744
Young	Control	m1	128	21.691	7.593
Young	Control	m1	129	22.576	9.582
Young	Control	m1	130	22.579	7.113
Young	Control	m1	131	22.921	10.159
Young	Control	m1	132	24.019	6.556
Young	Control	m1	133	24.063	9.575
Young	Control	m1	134	24.209	7.832
Young	Control	m1	135	25.406	10.751
Young	Control	m1	136	25.47	3.583
Young	Control	m1	137	26.017	5.496
Young	Control	m1	138	26.863	3.755
Young	Control	m1	139	27.557	4.676
Young	Control	m1	140	27.854	8.611
Young	Control	m1	141	27.881	12.31
Young	Control	m1	142	29.58	7.863
Young	Control	m1	143	29.904	8.686
Young	Control	m1	144	35.713	12.576
Young	Control	m1	145	36.307	5.656
Young	Control	m1	146	38.656	10.982
Young	Control	m2	147	0.771	0.085
Young	Control	m2	148	1.327	1.489
Young	Control	m2	149	2.347	0.936
Young	Control	m2	150	2.384	2.94
Young	Control	m2	151	3.784	0.892
Young	Control	m2	152	4.998	1.528
Young	Control	m2	153	5.228	0.887
Young	Control	m2	154	5.831	1.074
Young	Control	m2	155	6.081	1.206
Young	Control	m2	156	6.498	1.662
Young	Control	m2	157	6.821	1.643
Young	Control	m2	158	6.868	1.389
Young	Control	m2	159	8.554	0.965
Young	Control	m2	160	9.151	3.436
Young	Control	m2	161	10.779	2.972
Young	Control	m2	162	11.558	6.086
Young	Control	m2	163	13.157	2.444
Young	Control	m2	164	13.35	4.079
Young	Control	m2	165	13.941	5.768
Young	Control	m2	166	15.069	4.822
Young	Control	m2	167	15.411	2.098
Young	Control	m2	168	16.701	5.325
Young	Control	m2	169	17.109	0.877
Young	Control	m2	170	18.897	5.552
Young	Control	m2	171	20.505	3.937
Young	Control	m2	172	20.948	4.417
Young	Control	m2	173	21.19	4.242
Young	Control	m2	174	22.059	8.401
Young	Control	m2	175	22.631	7.646
Young	Control	m2	176	22.721	4.941
Young	Control	m2	177	23.343	6.503
Young	Control	m2	178	25.097	5.313
Young	Control	m2	179	28.139	5.767
Young	Control	m2	180	30.757	10.619
Young	Control	m2	181	34.392	4.277
Young	Control	m2	182	49.855	24.218
Young	Control	m2	183	67.614	29.878
Young	VA-free	F1	184	3.103	53.278
Young	VA-free	F1	185	5.303	25.248
Young	VA-free	F1	186	8.598	39.316
Young	VA-free	F1	187	11.753	20.012
Young	VA-free	F1	188	11.831	24.223
Young	VA-free	F1	189	13.472	26.635
Young	VA-free	F1	190	14.986	12.661
Young	VA-free	F1	191	15.672	25.719
Young	VA-free	F1	192	15.703	22.884
Young	VA-free	F1	193	16.066	12.581
Young	VA-free	F1	194	18.113	5.64
Young	VA-free	F1	195	20.725	26.498
Young	VA-free	F1	196	20.886	31.781
Young	VA-free	F1	197	23.105	37.912
Young	VA-free	F1	198	24.312	19.446
Young	VA-free	F1	199	26.702	6.632
Young	VA-free	F1	200	28.205	4.152
Young	VA-free	F1	201	28.883	20.985
Young	VA-free	F1	202	30.422	36.055
Young	VA-free	F1	203	32.058	51.249
Young	VA-free	F1	204	33.871	16.216
Young	VA-free	F1	205	34.821	71.603
Young	VA-free	F1	206	37.362	8.976
Young	VA-free	F1	207	38.508	23.353
Young	VA-free	F1	208	39.076	34.109
Young	VA-free	F1	209	40.563	32.957
Young	VA-free	F1	210	41.618	45.052
Young	VA-free	F1	211	41.701	45.878
Young	VA-free	F1	212	43.999	29.59
Young	VA-free	F1	213	45.917	53.514
Young	VA-free	F1	214	49.643	35.459
Young	VA-free	F1	215	54.352	58.517
Young	VA-free	F1	216	56.069	37.306
Young	VA-free	F1	217	58.589	70.952
Young	VA-free	F1	218	59.532	36.712
Young	VA-free	F1	219	63.092	59.828
Young	VA-free	F1	220	66.945	9.649
Young	VA-free	F1	221	80.399	18.458
Young	VA-free	F1	222	85.834	31.343
Young	VA-free	F1	223	94.268	34.984
Young	VA-free	F1	224	94.993	18.416
Young	VA-free	F1	225	95.031	24.168
Young	VA-free	F1	226	101.068	29.645
Young	VA-free	F1	227	105.428	33.408
Young	VA-free	F1	228	111.649	34.449
Young	VA-free	F1	229	114.461	19.638
Young	VA-free	F1	230	118.895	31.645
Young	VA-free	F1	231	125.683	31.477
Young	VA-free	F2	232	63.533	8.065
Young	VA-free	F2	233	67.371	8.157
Young	VA-free	F2	234	71.871	8.406
Young	VA-free	F2	235	72.222	8.202
Young	VA-free	F2	236	77.153	17.636
Young	VA-free	F2	237	77.788	18.926
Young	VA-free	F2	238	78.069	28.493
Young	VA-free	F2	239	78.304	13.708
Young	VA-free	F2	240	79.074	26.897
Young	VA-free	F2	241	79.655	21.7
Young	VA-free	F2	242	80.602	12.425
Young	VA-free	F2	243	81.032	28.337
Young	VA-free	F2	244	81.562	21.568
Young	VA-free	F2	245	82.806	45.625
Young	VA-free	F2	246	82.914	11.231
Young	VA-free	F2	247	83.387	19.35
Young	VA-free	F2	248	83.404	31.325
Young	VA-free	F2	249	83.745	10.659
Young	VA-free	F2	250	83.857	15.399
Young	VA-free	F2	251	84.335	21.703
Young	VA-free	F2	252	84.428	24.535
Young	VA-free	F2	253	84.788	18.846
Young	VA-free	F2	254	85.009	33.13
Young	VA-free	F2	255	85.149	16.89
Young	VA-free	F2	256	85.355	33.301
Young	VA-free	F2	257	85.808	18.871
Young	VA-free	F2	258	85.881	16.478
Young	VA-free	F2	259	86.221	5.985
Young	VA-free	F2	260	86.683	15.44
Young	VA-free	F2	261	87.226	19.142
Young	VA-free	F2	262	87.823	8.208
Young	VA-free	F2	263	88.86	29.275
Young	VA-free	F2	264	90.133	19.925
Young	VA-free	F2	265	90.353	30.511
Young	VA-free	F2	266	90.679	31.844
Young	VA-free	F2	267	91.384	2.447
Young	VA-free	F2	268	92.184	39.332
Young	VA-free	F2	269	92.816	40.115
Young	VA-free	F2	270	94.488	22.261
Young	VA-free	F2	271	94.928	3.252
Young	VA-free	F2	272	95.226	35.511
Young	VA-free	F2	273	96.446	42.339
Young	VA-free	F2	274	96.66	31.051
Young	VA-free	F2	275	98.796	21.115
Young	VA-free	F2	276	98.807	16.815
Young	VA-free	F2	277	98.965	33.527
Young	VA-free	F2	278	99.069	20.561
Young	VA-free	F2	279	99.564	15.049
Young	VA-free	F2	280	100.095	32.28
Young	VA-free	F2	281	100.104	28.256
Young	VA-free	F2	282	100.216	20.833
Young	VA-free	F2	283	101.702	12.167
Young	VA-free	F2	284	101.902	43.454
Young	VA-free	F2	285	102.655	63.495
Young	VA-free	F2	286	102.689	46.958
Young	VA-free	F2	287	103.364	11.636
Young	VA-free	F2	288	103.503	22.576
Young	VA-free	F2	289	103.785	17.061
Young	VA-free	F2	290	104.833	10.543
Young	VA-free	F2	291	104.913	6.682
Young	VA-free	F2	292	105.704	23.932
Young	VA-free	F2	293	105.811	34.347
Young	VA-free	F2	294	106.745	25.143
Young	VA-free	F2	295	107.645	14.471
Young	VA-free	F2	296	110.06	29.374
Young	VA-free	F2	297	110.95	21.797
Young	VA-free	F2	298	111.928	33.532
Young	VA-free	F2	299	112.328	17.991
Young	VA-free	F2	300	114.079	22.798
Young	VA-free	F2	301	114.247	29.328
Young	VA-free	F2	302	114.563	22.494
Young	VA-free	F2	303	116.274	63.995
Young	VA-free	F2	304	116.773	71.406
Young	VA-free	F2	305	118.328	41.105
Young	VA-free	F2	306	118.854	28.263
Young	VA-free	F2	307	119.434	52.674
Young	VA-free	F2	308	120.067	20.248
Young	VA-free	F2	309	120.204	24.536
Young	VA-free	F2	310	120.915	38.887
Young	VA-free	F2	311	121.536	6.972
Young	VA-free	F2	312	122.278	7.658
Young	VA-free	F2	313	123.323	19.224
Young	VA-free	F2	314	124.533	17.324
Young	VA-free	F2	315	127.014	33.987
Young	VA-free	F2	316	136.821	12.03
Young	VA-free	F2	317	151.564	9.369
Young	VA-free	M1	318	64.303	5.68
Young	VA-free	M1	319	69.741	6.217
Young	VA-free	M1	320	69.884	12.436
Young	VA-free	M1	321	71.279	10.91
Young	VA-free	M1	322	71.342	11.057
Young	VA-free	M1	323	73.015	11.184
Young	VA-free	M1	324	74.165	5.447
Young	VA-free	M1	325	75.725	11.84
Young	VA-free	M1	326	76.487	4.278
Young	VA-free	M1	327	76.84	23.899
Young	VA-free	M1	328	77.256	4.841
Young	VA-free	M1	329	77.27	16.859
Young	VA-free	M1	330	77.445	44.734
Young	VA-free	M1	331	78.227	41.237
Young	VA-free	M1	332	80.468	37.562
Young	VA-free	M1	333	80.544	11.151
Young	VA-free	M1	334	81.53	44.394
Young	VA-free	M1	335	81.884	21.834
Young	VA-free	M1	336	81.912	6.613
Young	VA-free	M1	337	82.923	60.831
Young	VA-free	M1	338	82.93	43.224
Young	VA-free	M1	339	83.467	9.82
Young	VA-free	M1	340	83.834	40.013
Young	VA-free	M1	341	83.911	8.548
Young	VA-free	M1	342	84.181	51.3
Young	VA-free	M1	343	84.397	56.329
Young	VA-free	M1	344	84.666	62.06
Young	VA-free	M1	345	84.816	55.588
Young	VA-free	M1	346	85.123	50.027
Young	VA-free	M1	347	85.875	15.988
Young	VA-free	M1	348	86.303	28.982
Young	VA-free	M1	349	86.441	25.68
Young	VA-free	M1	350	86.483	68.86
Young	VA-free	M1	351	86.677	38.417
Young	VA-free	M1	352	87.282	13.001
Young	VA-free	M1	353	89.139	52.939
Young	VA-free	M1	354	89.298	44.266
Young	VA-free	M1	355	89.711	18.674
Young	VA-free	M1	356	89.959	83.215
Young	VA-free	M1	357	90.012	65.947
Young	VA-free	M1	358	90.018	50.141
Young	VA-free	M1	359	90.467	61.994
Young	VA-free	M1	360	90.876	38.725
Young	VA-free	M1	361	90.997	27.675
Young	VA-free	M1	362	91.676	37.518
Young	VA-free	M1	363	92.144	33.522
Young	VA-free	M1	364	92.42	47.669
Young	VA-free	M1	365	92.608	41.415
Young	VA-free	M1	366	93.016	10.773
Young	VA-free	M1	367	93.671	50.47
Young	VA-free	M1	368	94.213	19.125
Young	VA-free	M1	369	94.251	56.423
Young	VA-free	M1	370	94.281	32.941
Young	VA-free	M1	371	94.314	45.467
Young	VA-free	M1	372	95.192	54.247
Young	VA-free	M1	373	95.192	42.063
Young	VA-free	M1	374	95.194	70.02
Young	VA-free	M1	375	95.539	40.302
Young	VA-free	M1	376	95.94	50.559
Young	VA-free	M1	377	96.211	54.66
Young	VA-free	M1	378	96.869	44.368
Young	VA-free	M1	379	97.642	71.908
Young	VA-free	M1	380	97.742	30.821
Young	VA-free	M1	381	97.804	70.506
Young	VA-free	M1	382	98.553	50.284
Young	VA-free	M1	383	98.807	7.608
Young	VA-free	M1	384	98.888	60.611
Young	VA-free	M1	385	99.274	13.054
Young	VA-free	M1	386	99.953	48.943
Young	VA-free	M1	387	100.077	31.943
Young	VA-free	M1	388	100.157	34.219
Young	VA-free	M1	389	100.235	9.656
Young	VA-free	M1	390	100.593	37.339
Young	VA-free	M1	391	101.438	31.283
Young	VA-free	M1	392	101.68	39.077
Young	VA-free	M1	393	101.799	61.977
Young	VA-free	M1	394	101.81	67.618
Young	VA-free	M1	395	102.112	65.729
Young	VA-free	M1	396	103.4	57.361
Young	VA-free	M1	397	103.697	31.096
Young	VA-free	M1	398	103.724	40.427
Young	VA-free	M1	399	103.817	33.604
Young	VA-free	M1	400	104.473	43.893
Young	VA-free	M1	401	104.594	51.235
Young	VA-free	M1	402	104.949	76.012
Young	VA-free	M1	403	104.976	46.741
Young	VA-free	M1	404	105.23	33.061
Young	VA-free	M1	405	105.588	61.513
Young	VA-free	M1	406	105.744	10.405
Young	VA-free	M1	407	106.506	66.597
Young	VA-free	M1	408	106.6	59.39
Young	VA-free	M1	409	107.852	46.269
Young	VA-free	M1	410	108.459	94.425
Young	VA-free	M1	411	109.021	82.454
Young	VA-free	M1	412	110.708	44.608
Young	VA-free	M1	413	110.806	51.18
Young	VA-free	M1	414	110.907	54.357
Young	VA-free	M1	415	110.931	15.395
Young	VA-free	M1	416	111.885	60.882
Young	VA-free	M1	417	111.91	54.896
Young	VA-free	M1	418	112.019	51.883
Young	VA-free	M1	419	114.271	87.212
Young	VA-free	M1	420	114.488	48.566
Young	VA-free	M1	421	114.53	67.055
Young	VA-free	M1	422	114.807	76.57
Young	VA-free	M1	423	117.166	59.976
Young	VA-free	M1	424	117.845	65.095
Young	VA-free	M1	425	119.673	39.659
Young	VA-free	M1	426	120.697	57.168
Young	VA-free	M1	427	121.135	13.684
Young	VA-free	M1	428	123.75	75.885
Young	VA-free	M1	429	123.762	38.263
Young	VA-free	M1	430	126.264	55.635
Young	VA-free	M1	431	126.688	78.326
Young	VA-free	M1	432	129.731	51.552
Young	VA-free	M1	433	132.789	17.307
Young	VA-free	M1	434	133.125	53.344
Young	VA-free	M1	435	135.915	51.997
Young	VA-free	M1	436	138.819	11.186
Young	VA-free	M1	437	143.65	100.046
Young	VA-free	M1	438	146.91	23.571

## Sheet: Fig. 1G
Diet	Rep	ColoniesFormed/Cells Seeded
Control	f1	0.133333
Control	f2	0.0666667
Control	m1	0.0833333
Control	m2	0.0333333
VA-free	f1	0.2
VA-free	f2	0.136842
VA-free	m1	0.157895

## Sheet: Fig. 1I
Diet	8-OHdG MFI	ROI #	Image Num	Rep
Control	14.294	1	1	1
Control	3.829	2	1	1
Control	10.235	3	1	1
Control	13.599	4	1	1
Control	7.695	5	1	1
Control	6.072	6	1	1
Control	21.112	7	1	1
Control	17.045	8	1	1
Control	31.83	9	1	1
Control	31.634	10	1	1
Control	19.369	11	1	1
Control	15.354	12	1	1
Control	23.004	13	1	1
Control	79.08	14	1	1
Control	2.169	15	1	1
Control	16.597	16	1	1
Control	16.798	17	2	1
Control	9.838	18	2	1
Control	20.483	19	2	1
Control	10.967	20	2	1
Control	21.855	21	2	1
Control	20.522	22	2	1
Control	14.819	23	2	1
Control	33.236	24	2	1
Control	10.575	25	2	1
Control	1.933	26	2	1
Control	15.097	27	2	1
Control	2.493	28	2	1
Control	11.27	29	2	1
Control	16.112	30	2	1
Control	66.359	31	2	1
Control	9.56	32	3	1
Control	8.695	33	3	1
Control	14.354	34	3	1
Control	8.393	35	3	1
Control	3.936	36	3	1
Control	23.907	37	3	1
Control	16.422	38	3	1
Control	38.841	39	3	1
Control	5.342	40	3	1
Control	32.057	41	3	1
Control	30.515	42	3	1
Control	9.073	43	3	1
Control	21.229	44	3	1
Control	57.232	45	4	2
Control	24.849	46	4	2
Control	14.909	47	4	2
Control	47.241	48	4	2
Control	34.188	49	4	2
Control	28.715	50	4	2
Control	43.257	51	4	2
Control	13.731	52	4	2
Control	5.42	53	4	2
Control	3.091	54	4	2
Control	10.996	55	4	2
Control	8.468	56	4	2
Control	26.404	57	4	2
Control	16.609	58	4	2
Control	19.669	59	5	2
Control	9.945	60	5	2
Control	20.033	61	5	2
Control	30.418	62	5	2
Control	24.205	63	5	2
Control	6.854	64	5	2
Control	16.645	65	5	2
Control	21.472	66	5	2
Control	5.369	67	5	2
Control	21.481	68	5	2
Control	1.71	69	5	2
Control	16.299	70	5	2
Control	19.009	71	5	2
Control	19.312	72	5	2
Control	45.031	73	5	2
Control	32.306	74	5	2
Control	87.534	75	5	2
Control	19.67	76	5	2
Control	20.583	77	5	2
Control	31.125	78	5	2
Control	12.142	79	6	2
Control	21.943	80	6	2
Control	13.169	81	6	2
Control	23.416	82	6	2
Control	25.724	83	6	2
Control	18.228	84	6	2
Control	16.694	85	6	2
Control	20.406	86	6	2
Control	8.064	87	6	2
Control	9.932	88	6	2
Control	30.986	89	6	2
Control	14.118	90	6	2
Control	20.74	91	6	2
Control	13.229	92	6	2
VA-free	16.828	93	1	1
VA-free	23.938	94	1	1
VA-free	21.31	95	1	1
VA-free	13.582	96	1	1
VA-free	18.838	97	1	1
VA-free	27.036	98	1	1
VA-free	20.462	99	1	1
VA-free	20.707	100	1	1
VA-free	9.129	101	1	1
VA-free	21.172	102	1	1
VA-free	34.232	103	1	1
VA-free	28.625	104	1	1
VA-free	37.763	105	1	1
VA-free	5.917	106	1	1
VA-free	15.166	107	2	1
VA-free	35.325	108	2	1
VA-free	14.787	109	2	1
VA-free	18.962	110	2	1
VA-free	49.38	111	2	1
VA-free	19.461	112	2	1
VA-free	79.682	113	2	1
VA-free	22.143	114	2	1
VA-free	15.383	115	2	1
VA-free	6.313	116	2	1
VA-free	38.707	117	2	1
VA-free	9.418	118	2	1
VA-free	44.545	119	2	1
VA-free	15.455	120	2	1
VA-free	60.626	121	3	1
VA-free	15.667	122	3	1
VA-free	43.715	123	3	1
VA-free	21.231	124	3	1
VA-free	25.662	125	3	1
VA-free	34.086	126	3	1
VA-free	23.343	127	3	1
VA-free	77.337	128	3	1
VA-free	9.89	129	3	1
VA-free	49.179	130	3	1
VA-free	8.678	131	3	1
VA-free	6.977	132	3	1
VA-free	17.677	133	3	1
VA-free	31.614	134	3	1
VA-free	27.844	135	4	2
VA-free	1.401	136	4	2
VA-free	31.305	137	4	2
VA-free	11.196	138	4	2
VA-free	10.286	139	4	2
VA-free	19.488	140	4	2
VA-free	11.338	141	4	2
VA-free	30.828	142	4	2
VA-free	19.77	143	4	2
VA-free	19.218	144	4	2
VA-free	11.952	145	4	2
VA-free	26.319	146	4	2
VA-free	8.658	147	4	2
VA-free	14.832	148	4	2
VA-free	7.079	149	4	2
VA-free	16.886	150	4	2
VA-free	21.105	151	4	2
VA-free	15.013	152	4	2
VA-free	16.902	153	4	2
VA-free	29.903	154	4	2
VA-free	15.701	155	4	2
VA-free	20.148	156	4	2
VA-free	37.86	157	5	2
VA-free	35.205	158	5	2
VA-free	25.023	159	5	2
VA-free	29.737	160	5	2
VA-free	11.58	161	5	2
VA-free	23.176	162	5	2
VA-free	36.532	163	5	2
VA-free	10.783	164	5	2
VA-free	26.194	165	5	2
VA-free	19.388	166	5	2
VA-free	22.717	167	5	2
VA-free	18.867	168	5	2
VA-free	35.56	169	5	2
VA-free	27.965	170	6	2
VA-free	9.517	171	6	2
VA-free	23.61	172	6	2
VA-free	23.903	173	6	2
VA-free	33.089	174	6	2
VA-free	10.513	175	6	2
VA-free	40.472	176	6	2
VA-free	25.523	177	6	2
VA-free	10.009	178	6	2
VA-free	68.1	179	6	2
VA-free	24.291	180	6	2
VA-free	13.819	181	6	2

## Sheet: Fig. 3B, Supp Fig. 4F
Timepoint	Well	Condition	OCR	ECAR
1	D01	DMSO	8.52352	1.93498
2	D01	DMSO	7.58465	1.87614
3	D01	DMSO	7.2251	2.02325
4	D01	DMSO	3.75994	2.75695
5	D01	DMSO	4.23851	2.80553
6	D01	DMSO	3.99646	2.84444
7	D01	DMSO	9.1992	2.84623
8	D01	DMSO	8.9195	2.51866
9	D01	DMSO	8.45236	2.40871
10	D01	DMSO	2.07792	2.1273
11	D01	DMSO	1.60022	2.11376
12	D01	DMSO	1.63566	2.01992
1	D02	DMSO	9.39404	2.89472
2	D02	DMSO	8.61279	2.97624
3	D02	DMSO	8.57909	3.02162
4	D02	DMSO	4.06842	3.78903
5	D02	DMSO	4.51691	4.23127
6	D02	DMSO	4.56052	4.32015
7	D02	DMSO	12.6331	4.28155
8	D02	DMSO	11.8333	3.74213
9	D02	DMSO	11.6405	3.44265
10	D02	DMSO	2.06127	3.60299
11	D02	DMSO	2.21593	3.50505
12	D02	DMSO	2.26483	3.54648
1	D03	DMSO	11.7592	3.925
2	D03	DMSO	10.7434	3.74056
3	D03	DMSO	7.59228	3.85071
4	D03	DMSO	4.29352	4.5471
5	D03	DMSO	5.10941	5.54101
6	D03	DMSO	5.23604	5.88836
7	D03	DMSO	11.3666	5.90412
8	D03	DMSO	10.4796	5.28143
9	D03	DMSO	10.3875	5.0095
10	D03	DMSO	5.43651	4.95343
11	D03	DMSO	4.37027	4.8227
12	D03	DMSO	4.11576	4.82038
1	D04	DMSO	10.1586	3.93893
2	D04	DMSO	9.45427	3.83268
3	D04	DMSO	9.12357	3.7543
4	D04	DMSO	4.30903	4.59835
5	D04	DMSO	4.91145	5.24779
6	D04	DMSO	4.84916	5.42702
7	D04	DMSO	12.6704	5.54841
8	D04	DMSO	11.5748	5.01115
9	D04	DMSO	11.4949	4.67967
10	D04	DMSO	2.14405	4.75047
11	D04	DMSO	2.19589	4.6684
12	D04	DMSO	2.20586	4.66582
1	D05	DMSO	11.3944	3.16993
2	D05	DMSO	10.4047	3.11923
3	D05	DMSO	10.2554	2.97021
4	D05	DMSO	3.83886	3.53246
5	D05	DMSO	4.34573	4.32707
6	D05	DMSO	4.28536	4.64984
7	D05	DMSO	14.8384	4.84885
8	D05	DMSO	13.2672	4.33695
9	D05	DMSO	12.975	3.91665
10	D05	DMSO	1.98872	4.20397
11	D05	DMSO	2.0569	4.04561
12	D05	DMSO	2.02022	3.95296
1	D06	DMSO	11.4208	3.696
2	D06	DMSO	10.3193	3.38113
3	D06	DMSO	9.78895	3.33093
4	D06	DMSO	4.28432	4.11784
5	D06	DMSO	4.71196	4.73439
6	D06	DMSO	4.54846	5.01799
7	D06	DMSO	14.7341	5.43466
8	D06	DMSO	13.7517	5.00569
9	D06	DMSO	13.306	4.78183
10	D06	DMSO	2.22986	4.64508
11	D06	DMSO	2.3372	4.64515
12	D06	DMSO	2.20873	4.55439
1	D07	DMSO	12.2372	3.59018
2	D07	DMSO	11.2016	3.62392
3	D07	DMSO	10.75	3.48996
4	D07	DMSO	5.05222	4.52694
5	D07	DMSO	5.78317	5.05712
6	D07	DMSO	5.64906	5.24812
7	D07	DMSO	15.4441	5.3607
8	D07	DMSO	14.2117	4.72488
9	D07	DMSO	13.6634	4.31099
10	D07	DMSO	3.30422	4.57551
11	D07	DMSO	2.94807	4.49461
12	D07	DMSO	2.99308	4.33298
1	D08	DMSO	11.467	3.5712
2	D08	DMSO	11.0414	3.27941
3	D08	DMSO	10.8694	3.16644
4	D08	DMSO	5.54454	3.88953
5	D08	DMSO	6.31757	4.68917
6	D08	DMSO	6.25579	5.10842
7	D08	DMSO	15.1918	5.14489
8	D08	DMSO	14.019	4.58586
9	D08	DMSO	13.8392	4.29574
10	D08	DMSO	4.23562	4.40405
11	D08	DMSO	4.21577	4.3666
12	D08	DMSO	4.31508	4.32293
1	D09	DMSO	12.1017	4.18171
2	D09	DMSO	11.6169	3.89536
3	D09	DMSO	11.1624	3.83859
4	D09	DMSO	4.7604	4.69404
5	D09	DMSO	5.2418	5.35135
6	D09	DMSO	5.14319	5.53267
7	D09	DMSO	17.7616	5.52948
8	D09	DMSO	16.1043	4.92605
9	D09	DMSO	15.4774	4.56487
10	D09	DMSO	2.61284	4.79255
11	D09	DMSO	2.58655	4.68732
12	D09	DMSO	2.50126	4.64801
1	D10	DMSO	12.03	3.94814
2	D10	DMSO	11.2737	3.7018
3	D10	DMSO	10.8727	3.66692
4	D10	DMSO	5.34456	4.48212
5	D10	DMSO	6.16049	5.21176
6	D10	DMSO	5.98779	5.43913
7	D10	DMSO	16.1543	5.3868
8	D10	DMSO	14.7368	4.82234
9	D10	DMSO	14.5401	4.49945
10	D10	DMSO	3.2607	4.56702
11	D10	DMSO	3.20811	4.4323
12	D10	DMSO	3.07788	4.42159
1	D11	DMSO	7.97734	2.88024
2	D11	DMSO	7.27078	2.5196
3	D11	DMSO	7.15751	2.4959
4	D11	DMSO	3.68722	3.05586
5	D11	DMSO	4.27501	3.43412
6	D11	DMSO	3.98011	3.49538
7	D11	DMSO	9.68693	3.56683
8	D11	DMSO	8.95082	3.24827
9	D11	DMSO	8.63872	3.05945
10	D11	DMSO	2.16058	2.99058
11	D11	DMSO	2.0778	2.96642
12	D11	DMSO	1.83508	3.00938
1	D12	DMSO	9.65154	3.48635
2	D12	DMSO	8.82656	3.37762
3	D12	DMSO	8.80049	3.30841
4	D12	DMSO	3.66667	4.25506
5	D12	DMSO	4.67568	4.86642
6	D12	DMSO	4.22043	4.99841
7	D12	DMSO	11.3759	4.8281
8	D12	DMSO	10.187	4.27694
9	D12	DMSO	10.1485	4.04167
10	D12	DMSO	0.129654	4.05157
11	D12	DMSO	0.236488	4.01863
12	D12	DMSO	0.0602207	4.01251
1	E01	ATRA	10.3516	1.81826
2	E01	ATRA	9.96734	1.69287
3	E01	ATRA	9.85026	1.762
4	E01	ATRA	3.65109	1.79582
5	E01	ATRA	3.6675	2.77469
6	E01	ATRA	3.84696	3.41871
7	E01	ATRA	11.4179	3.37631
8	E01	ATRA	11.0321	3.09535
9	E01	ATRA	11.355	3.21036
10	E01	ATRA	2.32489	3.69613
11	E01	ATRA	2.06033	3.54637
12	E01	ATRA	2.17931	3.49144
1	E02	ATRA	9.82488	2.65048
2	E02	ATRA	9.18775	2.28123
3	E02	ATRA	9.01668	2.14745
4	E02	ATRA	3.64851	2.13347
5	E02	ATRA	3.7618	2.80622
6	E02	ATRA	3.67223	3.32862
7	E02	ATRA	8.27554	3.3933
8	E02	ATRA	8.04536	3.18542
9	E02	ATRA	8.06172	3.2014
10	E02	ATRA	2.49628	3.47647
11	E02	ATRA	2.24994	3.33433
12	E02	ATRA	2.31972	3.43681
1	E03	ATRA	11.0514	2.34809
2	E03	ATRA	10.2838	1.83
3	E03	ATRA	9.98763	1.73812
4	E03	ATRA	3.56469	1.7246
5	E03	ATRA	3.65796	2.48995
6	E03	ATRA	3.77372	3.06964
7	E03	ATRA	8.50409	3.15761
8	E03	ATRA	7.99677	3.27413
9	E03	ATRA	7.85652	3.43219
10	E03	ATRA	1.58751	3.68237
11	E03	ATRA	2.10606	3.60356
12	E03	ATRA	2.23912	3.66368
1	E04	ATRA	20.7878	6.05802
2	E04	ATRA	19.2768	5.12325
3	E04	ATRA	18.8406	4.82195
4	E04	ATRA	6.47985	4.5203
5	E04	ATRA	6.72473	6.60668
6	E04	ATRA	7.11902	7.52251
7	E04	ATRA	18.4536	7.23872
8	E04	ATRA	17.9754	7.18112
9	E04	ATRA	18.7462	7.17832
10	E04	ATRA	4.1922	7.85429
11	E04	ATRA	4.18489	7.84846
12	E04	ATRA	4.09364	8.08645
1	E06	ATRA	10.9122	2.15876
2	E06	ATRA	10.2027	1.97589
3	E06	ATRA	10.0841	1.90934
4	E06	ATRA	3.63368	1.7358
5	E06	ATRA	3.97231	2.6771
6	E06	ATRA	4.04174	3.23507
7	E06	ATRA	10.1873	3.09499
8	E06	ATRA	9.43267	3.12369
9	E06	ATRA	9.86995	3.22195
10	E06	ATRA	2.49638	3.73537
11	E06	ATRA	2.51764	3.63927
12	E06	ATRA	2.48953	3.53504
1	E07	ATRA	12.186	1.98062
2	E07	ATRA	11.2683	1.92485
3	E07	ATRA	10.8436	1.87903
4	E07	ATRA	3.71679	1.72016
5	E07	ATRA	3.73556	2.66391
6	E07	ATRA	4.22559	3.27727
7	E07	ATRA	9.76935	3.53605
8	E07	ATRA	8.55796	3.8175
9	E07	ATRA	9.00097	3.8373
10	E07	ATRA	2.78642	4.13582
11	E07	ATRA	3.00059	3.90946
12	E07	ATRA	2.92975	3.90391
1	E08	ATRA	14.5764	3.63813
2	E08	ATRA	13.673	3.23847
3	E08	ATRA	13.2773	3.0855
4	E08	ATRA	3.0893	2.83655
5	E08	ATRA	3.74185	4.21472
6	E08	ATRA	4.25251	5.04452
7	E08	ATRA	11.3723	4.86825
8	E08	ATRA	9.62946	5.16158
9	E08	ATRA	10.1706	5.36076
10	E08	ATRA	1.64704	6.06833
11	E08	ATRA	1.66892	5.75227
12	E08	ATRA	1.812	5.84828
1	E09	ATRA	12.5247	1.67511
2	E09	ATRA	11.7919	1.87576
3	E09	ATRA	11.5415	2.05182
4	E09	ATRA	3.79427	2.10453
5	E09	ATRA	4.03953	3.02692
6	E09	ATRA	4.65776	3.62548
7	E09	ATRA	9.79592	3.94817
8	E09	ATRA	9.20148	3.98385
9	E09	ATRA	9.8122	3.91028
10	E09	ATRA	2.62155	4.20799
11	E09	ATRA	2.69643	4.0501
12	E09	ATRA	2.76963	4.09907
1	E10	ATRA	16.221	3.03946
2	E10	ATRA	15.3176	2.68211
3	E10	ATRA	14.8588	2.59059
4	E10	ATRA	6.01964	2.53746
5	E10	ATRA	5.788	3.76705
6	E10	ATRA	5.88481	4.67771
7	E10	ATRA	13.8207	4.94659
8	E10	ATRA	13.3963	5.03696
9	E10	ATRA	14.0677	4.95397
10	E10	ATRA	4.36187	5.55324
11	E10	ATRA	4.26522	5.34131
12	E10	ATRA	4.3385	5.35
1	E11	ATRA	9.71403	3.00979
2	E11	ATRA	9.04144	2.63093
3	E11	ATRA	9.03068	2.52825
4	E11	ATRA	4.17004	2.38142
5	E11	ATRA	4.42064	3.22495
6	E11	ATRA	4.40901	3.67035
7	E11	ATRA	9.61894	3.46563
8	E11	ATRA	9.79298	3.50504
9	E11	ATRA	9.7647	3.25346
10	E11	ATRA	3.04004	3.56088
11	E11	ATRA	2.7638	3.40866
12	E11	ATRA	2.71876	3.42888
1	E12	ATRA	12.3621	2.28681
2	E12	ATRA	11.5061	1.94245
3	E12	ATRA	11.6678	1.98248
4	E12	ATRA	4.17206	2.28629
5	E12	ATRA	4.6932	3.32443
6	E12	ATRA	4.95748	4.03313
7	E12	ATRA	10.1194	3.88261
8	E12	ATRA	9.53659	3.89903
9	E12	ATRA	9.80617	4.05002
10	E12	ATRA	3.01024	4.53411
11	E12	ATRA	3.17914	4.32834
12	E12	ATRA	3.07727	4.3665
1	F01	Agonists	12.882	2.09081
2	F01	Agonists	12.4554	2.06202
3	F01	Agonists	12.3714	1.95437
4	F01	Agonists	4.23747	2.08838
5	F01	Agonists	4.61955	3.41219
6	F01	Agonists	5.18983	4.20166
7	F01	Agonists	15.3567	3.8974
8	F01	Agonists	15.4069	3.60593
9	F01	Agonists	16.4058	3.5431
10	F01	Agonists	2.68798	3.87528
11	F01	Agonists	2.59367	3.7496
12	F01	Agonists	2.55295	3.67873
1	F02	Agonists	10.9655	2.54455
2	F02	Agonists	10.3752	2.33991
3	F02	Agonists	10.2027	2.22099
4	F02	Agonists	4.28793	2.52215
5	F02	Agonists	4.47732	3.44967
6	F02	Agonists	4.47142	4.02244
7	F02	Agonists	14.9432	3.94955
8	F02	Agonists	14.5648	3.57315
9	F02	Agonists	14.6617	3.38685
10	F02	Agonists	2.85234	3.73297
11	F02	Agonists	2.51572	3.71564
12	F02	Agonists	2.81356	3.67438
1	F03	Agonists	12.9548	3.06047
2	F03	Agonists	12.2902	2.58049
3	F03	Agonists	11.8843	2.4214
4	F03	Agonists	4.41571	2.48874
5	F03	Agonists	4.86765	3.69199
6	F03	Agonists	4.96704	4.54331
7	F03	Agonists	12.6185	4.48126
8	F03	Agonists	12.6686	4.39317
9	F03	Agonists	12.8407	4.16279
10	F03	Agonists	3.04628	4.50689
11	F03	Agonists	2.96719	4.43048
12	F03	Agonists	3.18448	4.46278
1	F04	Agonists	11.5554	1.71522
2	F04	Agonists	10.5662	1.8625
3	F04	Agonists	10.1853	2.16606
4	F04	Agonists	4.1081	2.75263
5	F04	Agonists	4.48464	3.73138
6	F04	Agonists	4.62107	4.17496
7	F04	Agonists	12.1124	4.24037
8	F04	Agonists	11.1674	3.9551
9	F04	Agonists	11.2577	3.7691
10	F04	Agonists	2.16038	3.96234
11	F04	Agonists	2.40002	3.87002
12	F04	Agonists	2.53272	3.82746
1	F05	Agonists	11.2099	2.79232
2	F05	Agonists	10.7248	3.20655
3	F05	Agonists	10.7671	2.3797
4	F05	Agonists	4.01382	2.81752
5	F05	Agonists	4.16234	4.06984
6	F05	Agonists	4.49923	4.53229
7	F05	Agonists	15.9457	4.39848
8	F05	Agonists	15.566	3.84452
9	F05	Agonists	15.8039	3.59987
10	F05	Agonists	2.13604	4.00428
11	F05	Agonists	2.21594	3.96213
12	F05	Agonists	2.23387	4.06818
1	F06	Agonists	10.9294	3.249
2	F06	Agonists	10.2686	2.87931
3	F06	Agonists	10.2014	2.6603
4	F06	Agonists	3.82852	3.06582
5	F06	Agonists	4.33516	4.19204
6	F06	Agonists	4.44842	4.76944
7	F06	Agonists	14.1985	4.77981
8	F06	Agonists	13.3598	4.33721
9	F06	Agonists	13.7406	4.03953
10	F06	Agonists	1.9501	4.36966
11	F06	Agonists	2.0621	4.32908
12	F06	Agonists	1.99125	4.23507
1	F08	Agonists	11.3837	3.76838
2	F08	Agonists	10.7993	3.07594
3	F08	Agonists	10.9092	2.68518
4	F08	Agonists	3.34673	2.71519
5	F08	Agonists	4.33221	3.66301
6	F08	Agonists	4.46081	4.26301
7	F08	Agonists	13.6392	4.4696
8	F08	Agonists	13.0836	4.27906
9	F08	Agonists	12.9469	3.96936
10	F08	Agonists	1.96261	4.13134
11	F08	Agonists	2.0346	3.93265
12	F08	Agonists	1.95617	3.97177
1	F09	Agonists	10.1898	5.28201
2	F09	Agonists	9.48212	2.4875
3	F09	Agonists	9.25735	2.434
4	F09	Agonists	3.73744	2.78549
5	F09	Agonists	4.17481	3.81192
6	F09	Agonists	4.30698	4.39485
7	F09	Agonists	10.3794	4.5161
8	F09	Agonists	10.4642	4.18799
9	F09	Agonists	10.7224	3.8825
10	F09	Agonists	2.95039	4.23192
11	F09	Agonists	2.87541	4.04574
12	F09	Agonists	2.71363	3.93061
1	F10	Agonists	9.45167	3.23744
2	F10	Agonists	8.91906	3.00206
3	F10	Agonists	8.5241	2.86212
4	F10	Agonists	3.30103	3.04655
5	F10	Agonists	3.8108	4.14005
6	F10	Agonists	3.61797	4.69524
7	F10	Agonists	10.1861	4.79106
8	F10	Agonists	10.132	4.2838
9	F10	Agonists	10.2742	4.08537
10	F10	Agonists	1.63058	4.37771
11	F10	Agonists	1.65144	4.2497
12	F10	Agonists	1.47928	4.22705
1	F11	Agonists	10.1677	2.53544
2	F11	Agonists	9.63933	2.52631
3	F11	Agonists	8.98333	2.5351
4	F11	Agonists	4.60058	3.0368
5	F11	Agonists	5.38756	3.3657
6	F11	Agonists	5.05659	3.70237
7	F11	Agonists	10.2599	3.96806
8	F11	Agonists	10.2356	3.3903
9	F11	Agonists	9.90576	3.06647
10	F11	Agonists	3.10876	3.32546
11	F11	Agonists	2.89596	3.24799
12	F11	Agonists	2.82515	3.18644
1	F12	Agonists	12.6236	2.96195
2	F12	Agonists	12.2698	2.88966
3	F12	Agonists	12.2827	2.69858
4	F12	Agonists	4.59444	3.03169
5	F12	Agonists	5.32695	4.35994
6	F12	Agonists	5.57138	5.20116
7	F12	Agonists	12.6359	4.87462
8	F12	Agonists	11.9992	4.55493
9	F12	Agonists	12.2786	4.4207
10	F12	Agonists	3.06411	4.84006
11	F12	Agonists	2.84875	4.68508
12	F12	Agonists	2.97857	4.62881
1	G01	ATRA+Agonists	13.3512	2.30929
2	G01	ATRA+Agonists	13.5494	2.06514
3	G01	ATRA+Agonists	13.7062	2.11835
4	G01	ATRA+Agonists	5.73591	1.98028
5	G01	ATRA+Agonists	5.78481	3.25977
6	G01	ATRA+Agonists	5.87031	3.86396
7	G01	ATRA+Agonists	11.8583	3.56971
8	G01	ATRA+Agonists	11.9197	3.86257
9	G01	ATRA+Agonists	12.261	4.12698
10	G01	ATRA+Agonists	4.3925	4.38441
11	G01	ATRA+Agonists	3.81419	4.09393
12	G01	ATRA+Agonists	4.11877	4.17054
1	G02	ATRA+Agonists	11.2119	1.95206
2	G02	ATRA+Agonists	11.1472	1.79312
3	G02	ATRA+Agonists	10.6508	1.69635
4	G02	ATRA+Agonists	4.23018	1.72295
5	G02	ATRA+Agonists	4.51248	2.54725
6	G02	ATRA+Agonists	4.37414	3.12182
7	G02	ATRA+Agonists	9.75655	3.11267
8	G02	ATRA+Agonists	9.29811	3.26085
9	G02	ATRA+Agonists	10.1463	3.17326
10	G02	ATRA+Agonists	3.29665	3.83237
11	G02	ATRA+Agonists	3.14615	3.49778
12	G02	ATRA+Agonists	3.06416	3.54563
1	G03	ATRA+Agonists	13.894	2.85351
2	G03	ATRA+Agonists	12.9653	2.35459
3	G03	ATRA+Agonists	12.6459	2.09017
4	G03	ATRA+Agonists	4.55234	2.15314
5	G03	ATRA+Agonists	4.60357	3.03742
6	G03	ATRA+Agonists	5.05884	3.5621
7	G03	ATRA+Agonists	10.3469	3.55972
8	G03	ATRA+Agonists	10.5109	3.63596
9	G03	ATRA+Agonists	11.5997	3.56493
10	G03	ATRA+Agonists	3.28024	3.98666
11	G03	ATRA+Agonists	3.06206	3.70751
12	G03	ATRA+Agonists	3.15818	3.69986
1	G04	ATRA+Agonists	12.6376	2.36766
2	G04	ATRA+Agonists	11.7239	2.06954
3	G04	ATRA+Agonists	11.7322	1.89587
4	G04	ATRA+Agonists	3.96408	1.68589
5	G04	ATRA+Agonists	3.97103	2.72239
6	G04	ATRA+Agonists	4.49363	3.26103
7	G04	ATRA+Agonists	8.85884	3.70758
8	G04	ATRA+Agonists	9.00134	3.95904
9	G04	ATRA+Agonists	9.40159	3.88158
10	G04	ATRA+Agonists	2.68152	4.15426
11	G04	ATRA+Agonists	2.84149	3.88148
12	G04	ATRA+Agonists	2.77339	4.02796
1	G05	ATRA+Agonists	10.3858	2.80218
2	G05	ATRA+Agonists	6.07099	2.06697
3	G05	ATRA+Agonists	6.75354	2.29951
4	G05	ATRA+Agonists	3.86052	2.11881
5	G05	ATRA+Agonists	4.59217	2.64143
6	G05	ATRA+Agonists	5.10486	2.96405
7	G05	ATRA+Agonists	8.69095	3.16573
8	G05	ATRA+Agonists	8.90021	3.13315
9	G05	ATRA+Agonists	8.61974	3.01012
10	G05	ATRA+Agonists	1.04842	3.57494
11	G05	ATRA+Agonists	0.567672	3.30066
12	G05	ATRA+Agonists	0.69332	3.3454
1	G06	ATRA+Agonists	13.8246	3.00762
2	G06	ATRA+Agonists	13.0797	2.58318
3	G06	ATRA+Agonists	13.005	2.44623
4	G06	ATRA+Agonists	4.57401	2.7263
5	G06	ATRA+Agonists	4.92141	3.8925
6	G06	ATRA+Agonists	5.30022	4.56891
7	G06	ATRA+Agonists	11.0974	4.33106
8	G06	ATRA+Agonists	11.2115	4.43221
9	G06	ATRA+Agonists	12.1785	4.4271
10	G06	ATRA+Agonists	2.96437	5.24125
11	G06	ATRA+Agonists	2.97465	5.04694
12	G06	ATRA+Agonists	3.08193	4.96075
1	G07	ATRA+Agonists	13.0963	2.82474
2	G07	ATRA+Agonists	12.3787	2.30455
3	G07	ATRA+Agonists	12.106	2.20933
4	G07	ATRA+Agonists	4.75968	2.23165
5	G07	ATRA+Agonists	4.79118	3.06953
6	G07	ATRA+Agonists	5.34605	3.60199
7	G07	ATRA+Agonists	12.008	3.61794
8	G07	ATRA+Agonists	12.8185	3.30347
9	G07	ATRA+Agonists	13.3431	3.15602
10	G07	ATRA+Agonists	3.50675	3.65621
11	G07	ATRA+Agonists	2.95795	3.40405
12	G07	ATRA+Agonists	2.87632	3.47567
1	G08	ATRA+Agonists	10.154	2.05784
2	G08	ATRA+Agonists	8.60745	1.92346
3	G08	ATRA+Agonists	9.01466	1.93626
4	G08	ATRA+Agonists	2.021	1.92422
5	G08	ATRA+Agonists	2.53826	3.08453
6	G08	ATRA+Agonists	2.37211	3.82347
7	G08	ATRA+Agonists	7.88749	3.74178
8	G08	ATRA+Agonists	8.70406	3.80486
9	G08	ATRA+Agonists	9.01309	3.72663
10	G08	ATRA+Agonists	1.98112	4.5982
11	G08	ATRA+Agonists	1.86031	4.15251
12	G08	ATRA+Agonists	1.81787	4.33135
1	G09	ATRA+Agonists	9.89038	2.05186
2	G09	ATRA+Agonists	9.05689	1.73673
3	G09	ATRA+Agonists	9.28791	1.60907
4	G09	ATRA+Agonists	3.23753	0.995325
5	G09	ATRA+Agonists	3.66572	2.50958
6	G09	ATRA+Agonists	3.76829	3.00114
7	G09	ATRA+Agonists	8.45119	3.60652
8	G09	ATRA+Agonists	8.42685	3.47726
9	G09	ATRA+Agonists	8.71158	3.45256
10	G09	ATRA+Agonists	2.67798	3.63137
11	G09	ATRA+Agonists	2.28333	3.5447
12	G09	ATRA+Agonists	2.02645	3.58317
1	G10	ATRA+Agonists	12.1832	2.83492
2	G10	ATRA+Agonists	11.4192	2.2634
3	G10	ATRA+Agonists	10.7754	2.08259
4	G10	ATRA+Agonists	4.0079	1.86511
5	G10	ATRA+Agonists	4.16846	3.04999
6	G10	ATRA+Agonists	4.25496	3.73145
7	G10	ATRA+Agonists	8.89432	3.66771
8	G10	ATRA+Agonists	8.99292	4.19482
9	G10	ATRA+Agonists	9.44765	4.43222
10	G10	ATRA+Agonists	3.02062	4.69976
11	G10	ATRA+Agonists	2.89411	4.46771
12	G10	ATRA+Agonists	2.78175	4.48679
1	G11	ATRA+Agonists	11.7832	2.80942
2	G11	ATRA+Agonists	11.0424	1.57702
3	G11	ATRA+Agonists	10.958	1.95198
4	G11	ATRA+Agonists	4.22038	2.01356
5	G11	ATRA+Agonists	4.63666	2.95102
6	G11	ATRA+Agonists	4.65891	3.33538
7	G11	ATRA+Agonists	10.228	3.38341
8	G11	ATRA+Agonists	10.5505	3.49012
9	G11	ATRA+Agonists	11.0105	3.36318
10	G11	ATRA+Agonists	3.68519	3.56663
11	G11	ATRA+Agonists	2.92441	3.44947
12	G11	ATRA+Agonists	2.94235	3.3618
1	G12	ATRA+Agonists	11.6337	2.34508
2	G12	ATRA+Agonists	11.2023	2.37567
3	G12	ATRA+Agonists	11.3834	2.26235
4	G12	ATRA+Agonists	4.81518	2.57845
5	G12	ATRA+Agonists	5.16013	3.81566
6	G12	ATRA+Agonists	5.83685	4.48161
7	G12	ATRA+Agonists	11.6018	4.30467
8	G12	ATRA+Agonists	11.9966	4.21836
9	G12	ATRA+Agonists	11.6251	4.4622
10	G12	ATRA+Agonists	4.26518	4.49416
11	G12	ATRA+Agonists	3.51702	4.39626
12	G12	ATRA+Agonists	3.69693	4.63454

## Sheet: Fig. 3C,D; Supp.Fig. 4G-I,J-L
Condition	Well	Non-Mitochondrial Oxygen Consumption	Basal Respiration	Maximal Respiration	Proton Leak	ATP Production	Spare Respiratory Capacity	Spare Respiratory Capacity as a %	Coupling Efficiency	ECAR	OCR/ECAR
ATRA	E01	2.32	7.53	9.09	1.33	6.2	1.57	1.2083	0.8238	1.76	4.27093
ATRA	E02	2.5	6.52	5.78	1.15	5.37	-0.74	0.8863	0.8233	2.15	3.03634
ATRA	E03	1.59	8.4	6.92	1.98	6.42	-1.48	0.8234	0.7646	1.74	4.83286
ATRA	E04	4.19	14.65	14.26	2.29	12.36	-0.39	0.9736	0.8438	4.82	3.03787
ATRA	E06	2.5	7.59	7.69	1.14	6.45	0.1	1.0136	0.8501	1.91	3.97403
ATRA	E07	2.79	8.06	6.98	0.93	7.13	-1.07	0.8667	0.8845	1.88	4.28796
ATRA	E08	1.65	11.63	9.73	1.44	10.19	-1.9	0.8362	0.876	3.09	3.76932
ATRA	E09	2.62	8.92	7.17	1.17	7.75	-1.75	0.8043	0.8685	2.05	4.34735
ATRA	E10	4.36	10.5	9.46	1.66	8.84	-1.04	0.9011	0.8421	2.59	4.05193
ATRA	E11	3.04	5.99	6.58	1.13	4.86	0.59	1.0982	0.8114	2.53	2.36949
ATRA	E12	3.01	8.66	7.11	1.16	7.5	-1.55	0.8212	0.8658	1.98	4.36705
ATRA+Agonists	G01	3.81	9.89	8.45	1.92	7.97	-1.45	0.8539	0.8057	2.12	4.66965
ATRA+Agonists	G02	3.15	7.5	7	1.08	6.42	-0.5	0.9328	0.8556	1.7	4.42396
ATRA+Agonists	G03	3.06	9.58	8.54	1.49	8.09	-1.05	0.8908	0.8445	2.09	4.5852
ATRA+Agonists	G04	2.84	8.89	6.56	1.12	7.77	-2.33	0.7379	0.8737	1.9	4.68952
ATRA+Agonists	G05	0.57	6.19	8.05	3.29	2.89	1.87	1.3017	0.4677	2.3	2.69008
ATRA+Agonists	G06	2.97	10.03	9.2	1.6	8.43	-0.83	0.9176	0.8405	2.45	4.10034
ATRA+Agonists	G07	2.96	9.15	10.39	1.8	7.35	1.24	1.1352	0.803	2.21	4.14065
ATRA+Agonists	G08	1.86	7.15	7.15	0.16	6.99	0	0.9998	0.9775	1.94	3.69494
ATRA+Agonists	G09	2.28	7	6.43	0.95	6.05	-0.58	0.9177	0.8638	1.61	4.35318
ATRA+Agonists	G10	2.89	7.88	6.55	1.11	6.77	-1.33	0.8315	0.8587	2.08	3.7844
ATRA+Agonists	G11	2.92	8.03	8.09	1.3	6.74	0.05	1.0065	0.8387	1.95	4.11559
ATRA+Agonists	G12	3.52	7.87	8.11	1.3	6.57	0.24	1.0307	0.835	2.26	3.47711
Agonists	F01	2.59	9.78	12.76	1.64	8.13	2.99	1.3053	0.8319	1.95	5.003
Agonists	F02	2.52	7.69	12.43	1.77	5.91	4.74	1.6167	0.7695	2.22	3.46105
Agonists	F03	2.97	8.92	9.65	1.45	7.47	0.73	1.0823	0.8376	2.42	3.68262
Agonists	F04	2.4	7.79	9.71	1.71	6.08	1.93	1.2475	0.7806	2.17	3.5942
Agonists	F05	2.22	8.55	13.73	1.8	6.75	5.18	1.6056	0.7897	2.38	3.59337
Agonists	F06	2.06	8.14	12.14	1.77	6.37	4	1.4911	0.783	2.66	3.05955
Agonists	F08	2.03	8.87	11.6	1.31	7.56	2.73	1.3076	0.8521	2.69	3.30504
Agonists	F09	2.88	6.38	7.5	0.86	5.52	1.12	1.1758	0.8649	2.43	2.622
Agonists	F10	1.65	6.87	8.53	1.65	5.22	1.66	1.2418	0.76	2.86	2.40125
Agonists	F11	2.9	6.09	7.36	1.7	4.38	1.28	1.2097	0.72	2.54	2.40124
Agonists	F12	2.85	9.43	9.79	1.75	7.69	0.35	1.0374	0.815	2.7	3.49591
DMSO	D01	1.64	5.59	7.56	2.12	3.47	1.97	1.3532	0.6199	2.02	2.76261
DMSO	D02	2.26	6.31	10.37	1.8	4.51	4.05	1.642	0.7144	3.02	2.08969
DMSO	D03	4.12	3.48	7.25	0.18	3.3	3.77	2.0857	0.9489	3.85	0.902827
DMSO	D04	2.21	6.92	10.46	2.1	4.81	3.55	1.5127	0.696	3.75	1.84261
DMSO	D05	2.02	8.24	12.82	1.82	6.42	4.58	1.5565	0.7792	2.97	2.77258
DMSO	D06	2.21	7.58	12.53	2.08	5.5	4.95	1.6524	0.7262	3.33	2.27571
DMSO	D07	2.99	7.76	12.45	2.06	5.7	4.69	1.6052	0.7345	3.49	2.22263
DMSO	D08	4.32	6.55	10.88	1.23	5.32	4.32	1.6595	0.8124	3.17	2.06995
DMSO	D09	2.5	8.66	15.26	2.26	6.4	6.6	1.7619	0.7392	3.84	2.25633
DMSO	D10	3.08	7.79	13.08	2.27	5.53	5.28	1.6776	0.7092	3.67	2.12573
DMSO	D11	1.84	5.32	7.85	1.85	3.47	2.53	1.4752	0.652	2.5	2.13247
DMSO	D12	0.06	8.74	11.32	3.61	5.13	2.58	1.2947	0.5874	3.31	2.64183

## Sheet: Fig. 3F-G
4F	Individual values/cell		DMSO
DMSO	Agonists+ATRA		1									2									3									4										5									6
1.60244	1.55158		diameter	diameter	diameter	diameter	diameter	diameter	diameter	diameter	diameter	diameter	diameter	diameter	diameter	diameter	diameter	diameter	diameter	diameter	diameter	diameter	diameter	diameter	diameter	diameter	diameter	diameter	diameter	diameter	diameter	diameter	diameter	diameter	diameter	diameter	diameter	diameter	diameter	diameter	diameter	diameter	diameter	diameter	diameter	diameter	diameter	diameter	diameter
1.644	1.57007		0.998	4.322	6.512	1.869	3.739	1.521	4.886	3.436	2.226	2.301	1.68	1.179	2.162	0.75	0.821	2.249	0.601	1.364	0.756	2.729	1.323	2.93	2.431	0.948	3.734	4.684	2.694	1.424	2.389	3.701	1.078	1.937	1.175	4.153	3.767	2.544	1.42	1.765	2.344	3.07	1.678	3.026	2.01	1.485	3.707	1.513	1.362
1.65883	1.44764		0.875	4.209	4.714	1.693	1.463	0.761	0.617	2.448	2.173	2.686	4.695	0.967	1.271	2.747	1.454	2.219	1.377	3.332	1.027	1.563	1.177	3.634	1.315	4.793	4.158	0.88	2.051	1.018	2.547	1.39	0.672	2.816	1.383	2.194	2.721	1.578	1.115	1.594	4.816	4.512	2.539	1.906	0.814	1.528	1.13	1.032	4.954
1.55639	1.50875		2.758	2.291	0.845	3.202	5.52	1.98	3.189	4.068	1.01	3.442	1.046	1.551	3.181	0.954	3.455	2.252	1.64	0.652	1.706	2.315	3.944	0.776	1.911	1.112	1.241	2.517	0.928	4.677	0.739	0.966	3.502	1.985	1.504	2.519	2.88	1.26	1.332	1.848	1.516	1.774	1.343	2.791	0.703	0.815	1.649	2.729	0.84
1.54444	1.49713		1.075	2.46	1.706	3.631	1.748	3.234	4.544	1.711	2.733	1.553	2.354	2.223	2.277	2.292	0.876	1.529	0.736	1.286	2.887	1.667	3.926	3.292	3.239	1.906	1.674	1.276	0.797	1.284	4.006	0.928	1.021	1.908	1.227	2.233	2.408	2.543	4.616	1.038	0.9	1.124	1.391	1.245	0.851	1.261	4.062	0.871	0.893
1.571			0.88	1.88	2.023	1.169	0.963	1.118	0.939	0.845	1.821	4.329	1.214	2.108	2.966	1.17	1.513	1.722	3.454	2.242	1.533	2.34	1.105	1.208	2.046	1.224	1.476	4.218	3.448	0.96	4.528	3.171	2.606	2.481	1.999	3.56	0.977	1.606	2.403	0.779	1.575	2.019	1.793	1.925	1.838	0.935	4.406	0.971	0.928
			1.559	3.552	1.075	3.876	1.581	3.101	3.889	2.365	1.573	2.207	1.901	0.989	2.736	2.091	1.853	1.667	5.871	7.476	1.06	2.408	1.255	3.222	3.633	1.027	0.916	3.757	1.641	1.653	0.973	1.445	1.125	2.512	0.992	1.694	0.925	5.781	1.624	0.603	2.289	1.897	1.208	1.008	3.674	3.432	0.998	1.221	2.236
			3.287	3.108	3.386	2.575	0.787	1.512	1.713	3.567	1.101	1.76	3.134	1.243	0.955	0.907	1.935	2.037	3.966	1.418	4.368	1.825	1.177	1.617	3.938	4.647	1.563	2.403	1.806	3.145	2.027	1.874	1.393	1.41	1.072	2.492	0.727	4.684	1.884	1.97	1.195	2.058	1.846	3.736	3.836	1.242	2.334	4.661	1.702
			2.225	3.19	3.232	1.443	1.364	1.113	1.369	3.659	1.734	2.4	1.974	4.241	1.095	1.68	3.721	1.497	1.295	2.853	1.331	1.233	0.879	3.271	1.079	1.35	2.777	1.092	0.76	0.838	0.969	3.828	2.232	1.068	1.593	1.863	4.24	0.908	3.594	1.508	1.974	1.661	4.567	4.239	0.667	1.712	1.33	0.866	2.705
			2.606	3.265	6.195	0.88	5.284	0.715	1.438	1.043	0.855	2.427	0.866	2.145	2.469	0.868	1.649	1.863	1.828	1.829	1.876	2.227	3.346	0.733	1.72	3.429	1.756	1.079	4.163	2.539	3.243	1.566	3.624	0.858	1.274	0.881	0.761	2.147	1.027	4.037	2.893	2.359	1.685	3.001	3.791	1.247	0.711	0.882	1.088
			1.01	1.717	0.85	2.299	1.023	3.469	1.061	1.349	2.508	2.014	2.132	4.242	1.779	3.695	2.605	2.273	1.161	2.935	2.554	1.657	0.697	3.196	1.176	1.244	2.411	1.484	1.506	2.899	1.37	3.176	0.913	1.344	1.173	0.784	1.292	0.911	2.456	1.969	3.061	1.305	2.835	2.277	4.153	1.599	2.965	1.238	2.214
			3.89	1.294	1.227	1.399	1.734	1.928	2.275	2.626	0.988	3.242	2.967	0.932	1.555	1.28	2.345	1.047	4.465	4.751	1.559	2.211	1.24	3.101	1.434	3.364	1.264	2.86	2.509	1.881	4.058	2.656	0.832	2.129	2.507	1.114	2.819	0.727	1.153	4.433	3.762	3.046	4.96	1.157	1.442	4.334	2.061	1.152	1.525
			2.408	2.063	5.101	1.09	1.395	1.007	2.441	0.784	1.765	1.035	1.052	2.833	2.013	0.835	1.908	1.27	1.052	2.516	1.966	1.113	1.602	3.597	1.162	4.708	2.271	2.99	1.345	3.302	1.164	2.905	3.023	1.111	1.267	1.86	1.577	0.921	1.675	1.849	1.135	1.325	0.736	1.204	1.175	1.682	1.659	1.052	2.307
			1.033	0.791	3.141	1.142	1.101	1.058	1.6	1.116	2.028	1.693	1.685	0.708	2.027	1.109	3.342	5.046	1.719	1.404	1.464	2.111	0.815	1.051	4.016	2.876	1.644	1.907	1.859	0.938	3.226	2.276	2.331	0.98	1.49	1.798	2.824	2.375	1.635	5.167	2.298	2.217	1.49	1.954	1.298	1.089	1.624	1.26	3.175
			1.051	1.499	4.861	2.038	0.935	2.49	0.697	1.095	1.721	2.264	0.682	0.646	0.916	3.227	2.618	2.536	3.487	0.971	1.245	0.795	1.539	2.584	1.496	1.398	1.193	1.82	1.239	2.759	3.021	1.493	2.304	1.562	2.62	1.216	2.359	1.833	1.573	1.592	0.945	2.123	2.403	0.851	1.379	2.761	4.944	6.419	1.669
			1.562	2.247	7.624	1.813	6.828	1.069	3.572	2.017	2.545	1.373	4.173	1.094	1.269	0.973	3.304	1.931	0.884	2.267		1.377	3.967	3.452	0.777	1.749	1.265	4.131	1.413	1.016	1.915	2.126	1.461	2.688	1.498	0.69	1.899	1.943	1.471	2.914	2.652	2.269	1.59	2.888	1.743	4.615	3.031	1.384	2.06
			2.507	0.733	1.257	1.461	4.32	2.347	0.97	2.6	2.064	2.345	1.113	2.859	1.988	0.838	4.748	0.703	3.453	5.984	1.546	1.852	0.92	2.189	1.948	1.436	2.574	1.588	4.924	1.99	1.587	3.617	1.697	1.241	1.282	1.357	3.308	2.404	1.421	2.571	1.365	1.719	1.699	1.887	2.09	1.309	2.866	4.724	0.867
			2.27	1.026	2.111	1.787	1.696	2.058	1.856	2.613	1.521	2.077	2.007	0.767	1.191	1.859	3.762	2.52	2.351	0.866		1.195	1.932	2.845	2.016	2.65	1.201	3.311	1.14	1.124	1.898	2.991	1.289	1.463	1.504	1.304	1.015	2.733	1.114	1.092	1.752	2.454	0.767	1.077	0.867	1.469	0.976	1.951	2.794
			2.753	1.646	3.423	2.637	1.106	3.402	2.436	1.289	1.29	1.691	1.147	1.418	1.813	1.28	2.008	1.297	4.663	1.804		1.141	1.064	2.111	1.047	1.126	3.511	1.331	1.362	2.432	1.685	3.179	3.406	1.55	0.78	1.329	1.507	2.338	1.057	1.076	2.907	0.815	2.582	1.387	1.043	0.9	2.813	1.546	1.1
			1.172	3.806	1.917	2.568	0.882	2.983	0.922	2.128	1.683	2.316	1.158	1.691	1.07	3.064	1.873	1.205	1.789	0.938		2.371	1.423	0.866	1.183	3.577	1.25	0.707	2.793	0.975	2.664	2.307	1.424	1.137	1.239	0.857	2.689	2.746	1.218	0.774	0.9	0.948	3.804	1.105	3.837	1.806	1.158	1.023	6.454
			0.976	1.372	3.514	2.085	1.248	0.855	1.872	3.751	0.91	2.546	2.558	0.843	1.624	2.623	1.307	2.387	5.027	3.862		2.458	1.033	2.812	1.556	2.013	2.062	1.243	1.105	1.891	2.44	1.625	1.844	0.849	1.084	1.181	1.485	1.039	2.785	3.136	2.162	1.125	4.039	2.951	1.251	1.787	1.51	2.455	2.247
			1.158	1.09	2.245	1.818	3.933	2.449	1.248	3.96	1.341	1.299	1.655	2.359	2.126	3.212	1.943	1.287	1.222	3.582		1.289	1.791	0.687	2.065	1.269	0.815	1.17	1.036	3.934	1.659	3.338	0.954	2.043	2.247	0.877	1.119	1.874	1.639	0.897	1.026	0.875	0.935	1.765	1.974	1.206	0.875	3.52	0.634
			2.627	1.294	2.23	1.542	1.099	1.029	1.447	1.045	1.654	6.767	1.48	1.896	1.154	3.639	1.836	1.244	2.537	0.663		1.877	2.911	1.452	1.022	1.776	2.058	1.888	0.93	1.395	1.304	0.824	1.349	1.219	1.578	2.205	1.271	1.123	2.443	2.207	2.454	2.143	2.541	1.036	1.042	2.406	2.462	3.514	1.914
			2.55	3.416	2.228	0.921	5.273	1.184	1.576	0.975	0.707	3.001	1.605	2.337	2.97	1.265	3.654	2.625	1.464	2.88		1.099	1.16	2.071	2.027	1.256	1.954	1.437	2.314	3.023	1.83	2.033	2.403	1.923	1.204	1.068	1.733	0.909	1.428	0.877	1.248	2.243	5.779	1.262	1.439	2.324	1.836	1.131	1.523
			1.753	0.873	2.308	1.094	0.73	3.814	1.546	1.296	1.008	2.861	2.007	1.288	2.125	2.171	1.901	2.399	3.95	1.661		1.186	2.231	0.858	1.222	1.883	1.79	2.733	0.878	1.568	3.113	1.446	2.225	1.26	2.309	1.076	1.76	3.572	3.449	2.26	1.113	1.367	2.971	1.133	1.43	1.116	1.282	1.681	1.463
			1.08	0.748	3.648	3.459	1.255	0.954	0.929	1.409	0.892	1.459	1.646	1.17	3.359	0.589	3.178	2.061	2.202	1.566		2.748	0.834	1.469	1.288	1.431	0.866	1.817	1.124	1.464	2.619	1.115	1.52	1.072	2.721	0.932	1.755	1.367	1.316	2.267	1.075	1.305	4.733	0.781	1.152	1.708	2.129	1.003	1.054
			1.82	1.857	3.338	0.991	3.358	2.732	1.584	2.127	1.796	1.484	1.919	3.075	3.124	0.956	1.111	2.82	1.124	2.126		2.071	1.111	1.095		1.593	1.63	1.848	1.302	1.985	1.858	2.145	1.452	3.263	1.842	1.123	2.328	1.725	3.614	1.634	2.362	3.219	1.001	1.326	1.645	1.332	1.295	1.106	1.053
			1.698	3.248	8.678	3.156	1.315	2.038	1.144	1.187	1.414	4.389	1.455	2.236	1.158	1.274	2.16	1.502	1.966	1.055		1.11	3.292	1.775	1.556	2.454	1.435	1.447	1.629	3.337	2.82	0.947	1.649	1.52	2.308	1.257	1.388	0.773	2.157	1.593	0.937	1.931	2.059	1.792	2.152	1.412	1.156	1.123	2.25
			1.019	2.023	3.764	1.655	1.281	1.791	1.608	0.709	1.231	3.069	1.131	1.689	1.713	1.008	1.542	1.693	2.119	1.321			1.52	1.626		3.43	1.37	2.63	2.322	1.935	1.461	1.162	1.292	1.741	1.745	0.796	0.872	1.581		1.235	1.04	2.367	2.774	1.461	2.062	1.745	0.938	0.784	2.44
			0.932	1.101	2.547	1.549	1.672	3.448	1.685	1.455	1.113	0.898	1.114	1.798	3.481	0.875	1.449	1.087	3.2	2.114		1.825	2.64	1.298		2.461	1.129	1.171	2.669	1.58	1.365	2.737	1.053	2.54	1.932	1.539	1.263	1.659	1.624	1.641	3.573	1.316	1.005	1.067	1.837	1.496	2.403	2.569	1.611
			2.715	2.637	4.238	2.338	0.754	1.149		1.788	1.465	1.718	1.35	1.255	1.476	2.113	1.701	1.484	0.858	1.807			0.826	1.737		2.484	1.687	1.06	1.263	1.823	1.651	1.84		2.318	1.655	1.034	1.895	0.883		1.247	1.146	1.962	2.01	1.328	2.426	0.836	1.484	2.076	1.731
			3.09	1.643	1.676	0.708	1.051	4.004	1.584	1.562	0.858	1.136	1.146	1.128	0.862	1.427	1.103	1.865	1.443	3.066			1.746	1.853		1.006	1.577		1.404	1.067	1.639	0.785	1.461	2.763	1.282	1.48	1.551	0.897			2.424	3.025	3.104	1.222	1.684	2.038	1.384	0.779	2.092
			1.666	1.707	2.237	1.175	2.489	4.659		2.723	1.771	0.867	1.097	2.465	0.767	1.628	1.556	1.499	0.744	2.952			1.649	1.094		2.414	0.694	1.8185	3.538	3.209	1.852	0.812		2.02	1.646	1.225	2.521	1.68		1.6375	1.261	1.632	4.415	0.852	1.837	2.182	1.522	0.899	3.014
			1.134	3.326	0.863	1.115	1.147	1		1.119	2.877	3.079	3.231	3.078	1.329	1.516	3.02	1.871	2.579	1.052			3.684	1.451		2.03	0.968		1.072	0.955		1.031			0.773	0.773	1.464	1.633			1.208	1.241	2.823	0.774	0.849	0.918	2.284	1.727	1.182
			1.224	0.928	1.804	2.298	1.285	1.694		1.271	1.253	1.35	1.455	2.03	2.936	2.884	2.451	1.626	2.217	1.422			1.897	2.682		1.845	3.494		0.955	1.622	1.878	0.935		1.6515	1.147	0.895	2.268	1.481			1.687	1.675	1.599	2.108	1.156	2.158	2.458	7.245	1.672
			2.247	1.237	2.206	2.846	0.954	2.876		1.954	2.293	1.813	1.876	2.318	1.82	1.545	2.017		1.081	1.039			2.838	1.641		3.285	2.121		3.975	1.172		2.177			1.472	1.657	1.899	3.149			1.443	2.741	1.713	1.48	0.935	1.17	1.292	2.591	2.897
			1.042	0.836	1.66	0.952	1.033	2.24		0.905	1.383	0.937	1.861	1.312	2.91	1.679	1.45	1.7925	2.223	1.785			2.724	0.921		1.727	1.993		2.092	1.124		1.738			2.603	1.002	1.86	2.593			2.7	0.654	0.892	1.173	1.226	2.972	1.609	0.642	0.77
			1.595	1.688	1.695	4.077	1.4	3.178		1.071	1.58	1.123	1.667	1.456	2.618	2.203	1.153		3.786	0.855			1.033	1.679		1.887	0.75		2.442	0.834		0.81			1.504	1.474	1.29	3.218			1.02	2.831	1.369	2.822	1.23	1.602	2.237	1.052	2.447
			1.989	1.203	1.195	1.205	0.709	1.079		1.779	0.65	2.188	0.868	1.277	3.477	1.018	1.257		2.682				1.811	2.875		1.874	1.536		2.02	2.884		1.034			1.481	0.796	1.803	2.749			2.135	2.15	0.898	1.009	1.848	0.971	0.921	1.65	1.502
			1.49	1.742	3.256	2.296	2.328	0.858		1.076	0.719	1.69	1.846		1.606	0.883	1.898		0.938	1.804			0.84	1.644		1.49	1.27		1.419	1.053		0.951			0.819	1.471	1.159	0.923			1.286	2.832	1.715	1.109	1.461	4.167	1.63	0.947	3.416
			1.264	2.047	3.196	0.935	1.176	1.386		2.225	0.962	0.899	2.57	1.62	0.955	1.261	1.747		2.995				1.776	2.835		1.065	1.866		1.143	1.494		1.456			1.01	0.822	1.044	1.977			1.308	3.08	1.702	1.836	1.218	0.969	1.374	1.592	2.145
				1.675	1.211	1.152	1.089	2.098		1.057	1.251	1.644	0.973		1.089	1.079	1.44		1.124				1.105	1.668		1.626	1.329		1.613	0.966		2.351			4.083	2.038	1.444	2.865			1.477	1.255	1.307	1.827		1.431	1.438	0.977	0.791
				1.916	2.822	1.954	2.232	0.848		1.273	0.92	0.934	1.274		3.097	1.755	2.328		3.026				1.751	1.714		1.16	1.673			2.059		1.987			3.325	2.148	1.503	1.22				3.222	0.916	1.126	1.4405	1.17	1.5	5.525	1.246
			1.5785	1.704	0.845	1.28	1.024	1.07		1.223		1.441			1.292	1.562	2.077		0.624				1.137	1.492		1.564			1.506	1.413		1.414			2.06	1.906	1.381	2.921			1.516	1.532	1.18	2.024		0.777		3.166	1.838
				1.573	2.441	2.261	0.64	1.733		0.988	1.4395	1.047	1.6505		1.073	0.972			1.077				2.634	2.835		2.628	1.6035			1.753		0.906			2.104	1.102	1.109	6.486				2.025	2.077	0.964		1.965	1.6165	2.446	1.967
				2.455	2.917	1.168	0.955	2.034		1.247		1.307			2.502	1.869	1.901		1.427				1.549	2.259		4.27				2.038		0.947			1.656	0.856	1.496	2.196					1.643	2.606		2.108		0.923	0.952
				1.468	2.168	1.974	0.879	1.201		0.882		2.117			1.435	1.533			1.627				1.526	1.262		2.207						1.828			0.844	1.07	1.254	1.251				1.9905	0.703	1.251		3.301		1.412	3.642
				1.365	1.419	1.718	2.006	1.104		1.13		1.124			2.482	0.916			2.011				0.742	1.738		2.409				1.622		1.62			1.865	0.689	1.842	6.51					2.516	1.806		0.943		1.045	1.691
				1.922	2.614	2.056	1.677	1.223		1.456		1.356			1.28	1.243			1.044				1.743	1.564		1.424						1.494			3.014	0.657	1.063	1.242					4.068	1.43		4.886		1.559	1.916
				1.41	1.43	1.666	1.088	1.469		0.972		0.925			1.232	1.23			1.456				1.218	1.064		1.071						0.828			0.962	1.152	1.423	2.507					3.796	0.948		3.918		0.955	0.875
				1.738	2.536	2.171	2.258	1.039		1.119		1.517			1.737	1.296			3.58				1.603	1.629		2.309						1.164			1.727	2.067	0.79	2.437					1.079	0.828		0.824		1.348	2.068
				2.042	1.428	1.052	1.219	1.695		1.206		1.334			1.642	1.807			0.651				1.758			2.441						1.335			0.851	1.634	1.048	3.988					1.324	1.068		0.995		1.898	1.429
				1.059	1.033	1.683	0.845	1.151		1.292		0.708			0.945	0.732			0.977				1.592	1.6965		2.017						1.924			1.632	1.564	2.047	1.316					0.828	1.265		1.181		1.18	2.602
					4.659	2.528	2.149			1.028		1.082			1.304	1.818			0.972				1.516			2.638						1.657			2.274	2.118	2.066	1.022					0.725	1.244		3.122		1.044	1.455
				1.712	1.222	1.28	2.386	1.6075				0.897			1.878	1.034			1.164				1.298			1.511						0.945			1.443	1.472	2.238	3.041					1.136	1.306		2.129		2.371	1.768
					1.023	1.068	1.429			1.292		0.897			1.923				1.137				0.959			1.449									1.913	1.465	1.078	2.173					1.634	2.243		2.249		0.97	2.729
					1.88	2.361	2.01					1.113			1.145	1.288			1.838				1.387			2.061						1.593			0.907	1	1.031	0.925					0.969	1.88		1.574		1.999	3.703
					2.433	1.647	1.893					1.526			1.648				1.928				0.88			1.473									1.077	1.466	1.319	5.197					1.676	1.925		0.932		0.737	2.033
					1.312	1.077	1.024					0.884			1.23				2.532				0.972												1.296	1.863	1.083	3.084					2.201	1.766		4.611		0.823	1.535
					1.292	1.437	2.456					1.282			0.989				1.357				1.628			1.874									1.613	1.221	0.897	1.914					1.356	0.897		0.847		0.828	0.724
					2.27	0.873	1.458					0.734			1.753				2.171				1.53												1.212	2.271	2.017	2.685					3.02	2.287		1.265		1.452	1.533
					1.736	1.66	1.911					1.052			2.616				0.744				2.15												1.115	1.109	0.931	2.119					1.756	1.292		2.138		0.988	2.609
					2.481	1.898	1.494					0.927			1.274				1.251				2.183												1.49	1.455	1.668	2.247					1.02	1.088		1.23		2.416	1.815
					1.446	2.95	1.913					0.907			2.255				1.78				1.169												0.824	0.917	1.392	1.826					1.502	1.286		1.79		2.489	1.866
					1.813	2.683	1.027					1.225			0.928				1.29				0.948												0.807	2.159	1.633	2.645					1.88			1.241		1.346	1.711
					2.215	1.584	1.146								1.51				1.742				1.294												2.626	1.255	1.033	1.815					1.516	1.326		2.127		2.56	1.501
					2.651	0.815	1.271					1.5005			1.394				1.128				0.873												1.282	1.847	1.637	1.849					2.688			1.77		0.894	1.808
					3.073	1.099									1.049				1.296				1.644												1.082	1.265	1.051	1.153					0.988			1.296		1.659	1.826
					3.352	0.921	1.3395								1.284				0.774				1.42												2.497	1.208	1.095	1.964					1.425			0.832		1.486
					2.144	0.89									1.269				2.011				1.504												1.262	0.863	1.028	1.409					0.802			2.494		1.111	1.768
					1.475	2.19									0.903				1.423				0.916												1.131		1.536	2.303					1.127			1.581		0.895
					1.567	1.043									3.143								1.161												0.955	1.265	0.843	1.559					0.957			1.89		1.182
					1.484	0.843									1.922				1.6335																1.575		1.177	1.397					1.772			2.61		1.22
						1.641									1.649								1.504														1.558	0.871					1.504			1.091		0.976
					2.2215	1.229									1.889																				1.4855			3.987					1.154			1.609		1.273
						1.267									1.28																						1.485	3.304					1.271			0.965		2.271
						1.531									0.81																							3.06					1.37			0.928		1.13
						1.165									1.37																							1.945					1.307			0.987		1.084
						1.648									1.085																							2.321					1.741			1.153		0.693
						2.648									1.479																							3.292					1.346			0.949		1.366
						1.667									2.607																							1.872					1.282			2.144		1.835
															2.258																							1.354					1.261			0.791		1.66
						1.6475									1.993																							0.832					1.438			1.11		1.7
															0.992																							2.71					1.437			2.058		1.215
															1.304																							0.874					1.74			0.766		0.915
															1.654																							2.289					1.762			1.324		1.702
															1.432																							2.038					1.262			2.075		1.404
															1.173																							1.413					0.855			0.804		1.673
																																						2.53					2.288			2.496		2.083
															1.606																							1.284					1.061			1.562		1.48
																																						1.476					0.89			1.55		1.626
																																						1.51					1.168			1.437		1.284
																																						2.987					1.885			1.51		1.361
																																						2.334					2.23			1.087		1.118
																																						1.421								1.323		2.108
																																						1.031					1.59			2.178
																																						1.008								2.325		1.347
																																						1.987								1.436
																																						1.362								1.276
																																						1.635								2.861
																																						0.999								0.84
																																						2.256								3.295
																																						1.922								0.928
																																						1.392								1.59
																																						1.104								0.689
																																						0.943								0.951
																																						2.525								1.212
																																						1.344								2.039
																																						1.653								2.842
																																						2.154								0.672
																																						1.557								1.672
																																						1.619								2.454
																																						0.964								0.941
																																						0.973								1.367
																																						1.018								1.577
																																						3.643								1.777
																																						0.915								0.989
																																						2.455								1.921
																																						1.01								1.651
																																						1.775								1.555
																																						1.67								0.94
																																						2.097								1.263
																																						1.381								0.892
																																						0.989								1.437
																																						1.55								1.22
																																						1.058								1.381
																																						1.608								1.425
																																						0.858								1.137
																																						2.856								1.173
																																						3.001								3.314
																																						2.546								1.083
																																						2.294								1.271
																																						1.712								1.409
																																						0.953								1.426
																																						1.442								1.125
																																						1.445								1.308
																																						2.308								1.42
																																						1.375								2.539
																																						1.491								1.33
																																						1.534								1.934
																																						1.088								1.815
																																						1.179								2.151
																																						1.684								1.264
																																						0.851								1.458
																																						3.15
																																						1.068								1.436
																																						1.055
																																						1.458
																																						0.748
																																						1.605
																																						2.83
																																						1.874
																																						0.881
																																						1.311
																																						0.767
																																						2.449
																																						1.503
																																						1.016
																																						0.875
																																						1.088
																																						1.079
																																						0.996
																																						0.893
																																						1.257
																																						1.017
																																						1.368
																																						0.65
																																						1.574
																																						1.372
																																						1.535
																																						0.916
																																						1.003
																																						1.061
																																						1.602
																																						1.452
																																						0.836
																																						0.959
																																						1.006
																																						0.706
																																						1.5665
[truncated: 62 more columns]

## Sheet: Fig. 4B,C, Supp. Fig. 5C
Age	Condition	Well	ROI ID	Image Num	ROI Area	Mito Orange MFI	ROI Area	Mito Deep Red MFI
Aged	Agonists	1	0001-0022-0845	1	78.43	16.311	78.43	13.072
Aged	Agonists	1	0001-0023-0874	1	56.83	16.588	56.83	14.747
Aged	Agonists	1	0001-0028-1264	1	67.887	16.811	67.887	15.231
Aged	Agonists	1	0001-0024-0880	1	61.715	15.713	61.715	16.708
Aged	Agonists	1	0001-0018-0668	1	50.658	17.208	50.658	21.792
Aged	Agonists	1	0001-0015-0608	1	85.63	20.682	85.63	22.159
Aged	Agonists	1	0001-0025-0887	1	84.087	24.131	84.087	24.171
Aged	Agonists	1	0001-0036-1460	1	52.201	19.892	52.201	24.512
Aged	Agonists	1	0001-0001-0009	1	60.944	22.819	60.944	24.958
Aged	Agonists	1	0001-0004-0100	1	69.43	41.03	69.43	26.1
Aged	Agonists	1	0001-0008-0364	1	82.287	29.706	82.287	28.15
Aged	Agonists	1	0001-0019-0681	1	91.544	35.865	91.544	29.767
Aged	Agonists	1	0001-0005-0102	1	52.972	29.655	52.972	30.374
Aged	Agonists	1	0001-0021-0716	1	70.973	50.728	70.973	32.109
Aged	Agonists	1	0001-0009-0384	1	160.46	33.756	160.46	32.875
Aged	Agonists	1	0001-0012-0458	1	73.801	55.08	73.801	33.523
Aged	Agonists	1	0001-0002-0071	1	55.801	31.175	55.801	35.364
Aged	Agonists	1	0001-0027-1249	1	86.916	44.408	86.916	37.089
Aged	Agonists	1	0001-0031-1417	1	560.324	50.48	560.324	37.638
Aged	Agonists	1	0001-0003-0090	1	92.059	48.475	92.059	40.866
Aged	Agonists	1	0001-0013-0504	1	82.801	24.059	82.801	43.696
Aged	Agonists	1	0001-0033-1427	1	90.516	60.134	90.516	43.824
Aged	Agonists	1	0001-0011-0426	1	92.83	54.346	92.83	44.097
Aged	Agonists	1	0001-0035-1445	1	77.916	58.568	77.916	45.3
Aged	Agonists	1	0001-0007-0300	1	57.858	54.551	57.858	52.711
Aged	Agonists	1	0001-0014-0567	1	117.516	29.527	117.516	58.969
Aged	Agonists	1	0001-0006-0286	1	64.544	56.112	64.544	59.068
Aged	Agonists	1	0001-0020-0698	1	239.661	59.366	239.661	60.534
Aged	Agonists	1	0002-0038-1087	2	72.516	25.145	72.516	13.408
Aged	Agonists	1	0002-0034-1007	2	92.573	15.958	92.573	17.189
Aged	Agonists	1	0002-0006-0241	2	90.773	20.482	90.773	17.762
Aged	Agonists	1	0002-0042-1354	2	78.173	15.289	78.173	21.076
Aged	Agonists	1	0002-0008-0263	2	59.401	23.996	59.401	21.394
Aged	Agonists	1	0002-0044-1382	2	56.315	20.274	56.315	23.735
Aged	Agonists	1	0002-0024-0669	2	115.973	36.239	115.973	23.756
Aged	Agonists	1	0002-0020-0558	2	68.915	28.16	68.915	24.34
Aged	Agonists	1	0002-0041-1349	2	264.347	28.796	264.347	24.395
Aged	Agonists	1	0002-0021-0560	2	83.316	30.077	83.316	25.142
Aged	Agonists	1	0002-0013-0379	2	63.772	31.419	63.772	26.641
Aged	Agonists	1	0002-0012-0375	2	86.401	29.155	86.401	27.747
Aged	Agonists	1	0002-0043-1369	2	202.632	30.18	202.632	27.949
Aged	Agonists	1	0002-0032-0976	2	67.115	51.1	67.115	29.234
Aged	Agonists	1	0002-0001-0071	2	58.372	39.088	58.372	29.709
Aged	Agonists	1	0002-0005-0224	2	65.83	39.078	65.83	29.723
Aged	Agonists	1	0002-0004-0196	2	105.43	35.505	105.43	29.966
Aged	Agonists	1	0002-0031-0901	2	72.516	39.372	72.516	30.298
Aged	Agonists	1	0002-0016-0418	2	146.317	33.989	146.317	30.763
Aged	Agonists	1	0002-0002-0151	2	59.401	33.216	59.401	31.442
Aged	Agonists	1	0002-0017-0439	2	188.232	32.926	188.232	31.51
Aged	Agonists	1	0002-0047-1512	2	62.23	17.31	62.23	32.157
Aged	Agonists	1	0002-0003-0182	2	61.972	41.921	61.972	32.432
Aged	Agonists	1	0002-0009-0322	2	91.544	32.124	91.544	32.93
Aged	Agonists	1	0002-0011-0376	2	68.144	41.457	68.144	33.2
Aged	Agonists	1	0002-0030-0890	2	59.658	24.776	59.658	33.487
Aged	Agonists	1	0002-0045-1444	2	114.688	41.341	114.688	34.682
Aged	Agonists	1	0002-0028-0853	2	69.687	43.978	69.687	34.867
Aged	Agonists	1	0002-0007-0245	2	81.516	40.063	81.516	34.95
Aged	Agonists	1	0002-0019-0465	2	215.489	66.473	215.489	36.538
Aged	Agonists	1	0002-0014-0396	2	171.774	44.223	171.774	37.466
Aged	Agonists	1	0002-0022-0584	2	76.63	48.171	76.63	37.836
Aged	Agonists	1	0002-0039-1201	2	138.345	44.69	138.345	38.502
Aged	Agonists	1	0002-0026-0830	2	115.973	44.16	115.973	39.705
Aged	Agonists	1	0002-0027-0845	2	73.03	50.782	73.03	40.38
Aged	Agonists	1	0002-0023-0613	2	70.201	47.117	70.201	41.121
Aged	Agonists	1	0002-0037-1056	2	74.83	42.863	74.83	41.859
Aged	Agonists	1	0002-0046-1478	2	63.258	48.297	63.258	45.053
Aged	Agonists	1	0002-0010-0340	2	120.859	51.872	120.859	45.313
Aged	Agonists	1	0002-0015-0391	2	65.315	61.976	65.315	48.843
Aged	Agonists	1	0002-0035-1022	2	58.887	46.214	58.887	49.834
Aged	Agonists	1	0002-0029-0862	2	176.66	66.697	176.66	62.128
Aged	Agonists	1	0002-0025-0699	2	78.687	39.157	78.687	70.435
Aged	Agonists	1	0002-0033-1007	2	69.43	50.615	69.43	80.456
Aged	Agonists	1	0003-0005-0150	3	51.944	15.277	51.944	12.545
Aged	Agonists	1	0003-0044-1087	3	69.944	31.614	69.944	15.371
Aged	Agonists	1	0003-0020-0617	3	85.116	24.964	85.116	16.151
Aged	Agonists	1	0003-0056-1167	3	71.23	27.776	71.23	17.87
Aged	Agonists	1	0003-0035-0961	3	65.315	28.571	65.315	18.173
Aged	Agonists	1	0003-0018-0575	3	58.887	19.105	58.887	18.498
Aged	Agonists	1	0003-0051-1129	3	69.687	32.458	69.687	18.989
Aged	Agonists	1	0003-0057-1224	3	76.63	29.07	76.63	21.376
Aged	Agonists	1	0003-0013-0397	3	70.458	29.894	70.458	21.883
Aged	Agonists	1	0003-0050-1129	3	81.516	34.991	81.516	21.89
Aged	Agonists	1	0003-0027-0806	3	73.801	26.477	73.801	22.328
Aged	Agonists	1	0003-0002-0134	3	63.258	17.699	63.258	22.951
Aged	Agonists	1	0003-0031-0859	3	54.258	18.972	54.258	23.128
Aged	Agonists	1	0003-0016-0557	3	95.144	31.992	95.144	24.968
Aged	Agonists	1	0003-0017-0558	3	73.03	32.046	73.03	25.352
Aged	Agonists	1	0003-0003-0136	3	58.372	30.057	58.372	25.665
Aged	Agonists	1	0003-0046-1107	3	55.544	23.722	55.544	25.815
Aged	Agonists	1	0003-0028-0811	3	60.43	17.694	60.43	26.017
Aged	Agonists	1	0003-0008-0302	3	56.315	21.242	56.315	26.822
Aged	Agonists	1	0003-0006-0169	3	80.744	27.268	80.744	28.771
Aged	Agonists	1	0003-0026-0729	3	68.144	36.86	68.144	29.147
Aged	Agonists	1	0003-0014-0509	3	88.201	34.58	88.201	30.627
Aged	Agonists	1	0003-0004-0144	3	143.745	33.163	143.745	30.952
Aged	Agonists	1	0003-0012-0384	3	113.402	33.955	113.402	31.186
Aged	Agonists	1	0003-0055-1165	3	67.63	45.338	67.63	31.259
Aged	Agonists	1	0003-0023-0693	3	87.173	43.357	87.173	31.437
Aged	Agonists	1	0003-0034-0958	3	72.773	44.604	72.773	31.763
Aged	Agonists	1	0003-0048-1117	3	78.173	22.52	78.173	32.388
Aged	Agonists	1	0003-0032-0873	3	112.373	45.27	112.373	35.126
Aged	Agonists	1	0003-0024-0707	3	74.83	53.326	74.83	35.21
Aged	Agonists	1	0003-0040-1030	3	69.43	41.23	69.43	35.674
Aged	Agonists	1	0003-0029-0840	3	217.547	45.901	217.547	36.281
Aged	Agonists	1	0003-0009-0320	3	66.858	45.877	66.858	40.392
Aged	Agonists	1	0003-0061-1326	3	76.887	47.736	76.887	41.043
Aged	Agonists	1	0003-0054-1163	3	59.915	41.227	59.915	41.597
Aged	Agonists	1	0003-0007-0258	3	113.145	64.748	113.145	45.734
Aged	Agonists	1	0003-0038-1013	3	76.887	51.96	76.887	46.067
Aged	Agonists	1	0003-0011-0329	3	75.858	64.003	75.858	48.329
Aged	Agonists	1	0003-0022-0669	3	70.973	54.156	70.973	48.5
Aged	Agonists	1	0003-0010-0336	3	294.434	46.296	294.434	57.179
Aged	Agonists	2	0001-0040-1035	1	84.344	16.21	84.344	12.68
Aged	Agonists	2	0001-0031-0652	1	79.716	18.116	79.716	13.971
Aged	Agonists	2	0001-0010-0148	1	106.973	16.942	106.973	14.69
Aged	Agonists	2	0001-0061-1479	1	194.403	16.616	194.403	15.39
Aged	Agonists	2	0001-0027-0545	1	156.86	17.025	156.86	15.659
Aged	Agonists	2	0001-0026-0538	1	97.202	33.111	97.202	16.955
Aged	Agonists	2	0001-0054-1274	1	79.201	15.052	79.201	17.179
Aged	Agonists	2	0001-0019-0366	1	66.858	15.904	66.858	17.488
Aged	Agonists	2	0001-0033-0684	1	79.458	22.46	79.458	17.618
Aged	Agonists	2	0001-0004-0045	1	87.687	20.979	87.687	17.938
Aged	Agonists	2	0001-0021-0420	1	56.83	16.995	56.83	18.706
Aged	Agonists	2	0001-0012-0172	1	50.401	15.5	50.401	18.801
Aged	Agonists	2	0001-0063-1515	1	52.972	30.354	52.972	20.369
Aged	Agonists	2	0001-0016-0229	1	70.201	23.388	70.201	21.637
Aged	Agonists	2	0001-0022-0425	1	65.83	21.148	65.83	22.176
Aged	Agonists	2	0001-0009-0152	1	239.147	24.249	239.147	22.42
Aged	Agonists	2	0001-0049-1174	1	222.175	17.839	222.175	23.043
Aged	Agonists	2	0001-0042-1059	1	112.373	26.352	112.373	23.263
Aged	Agonists	2	0001-0035-0845	1	96.944	17.512	96.944	24.215
Aged	Agonists	2	0001-0044-1076	1	104.145	19.193	104.145	24.294
Aged	Agonists	2	0001-0041-1051	1	71.744	35.115	71.744	26.978
Aged	Agonists	2	0001-0055-1318	1	111.088	23.116	111.088	28.197
Aged	Agonists	2	0001-0007-0113	1	81.516	23.334	81.516	30.047
Aged	Agonists	2	0001-0053-1269	1	144.517	52.018	144.517	32.103
Aged	Agonists	2	0001-0062-1500	1	80.487	41.971	80.487	32.511
Aged	Agonists	2	0001-0058-1384	1	53.744	46.158	53.744	34.746
Aged	Agonists	2	0001-0036-0903	1	82.544	44.502	82.544	35.738
Aged	Agonists	2	0001-0024-0512	1	53.229	51.7	53.229	36.367
Aged	Agonists	2	0001-0030-0646	1	118.802	52.74	118.802	36.818
Aged	Agonists	2	0001-0032-0668	1	78.173	47.645	78.173	39.461
Aged	Agonists	2	0001-0020-0396	1	125.231	48.945	125.231	39.817
Aged	Agonists	2	0001-0051-1182	1	63.001	39.833	63.001	41.898
Aged	Agonists	2	0001-0045-1082	1	77.658	17.454	77.658	42.563
Aged	Agonists	2	0001-0025-0530	1	130.374	56.564	130.374	43.245
Aged	Agonists	2	0001-0002-0021	1	64.287	28.244	64.287	43.328
Aged	Agonists	2	0001-0047-1143	1	59.144	54.317	59.144	43.483
Aged	Agonists	2	0001-0059-1390	1	97.459	52.127	97.459	45.024
Aged	Agonists	2	0001-0050-1163	1	70.458	45.909	70.458	46.08
Aged	Agonists	2	0001-0018-0293	1	87.43	53.824	87.43	46.597
Aged	Agonists	2	0001-0011-0165	1	86.144	57.818	86.144	49.854
Aged	Agonists	2	0001-0014-0195	1	140.66	58.165	140.66	49.931
Aged	Agonists	2	0001-0013-0183	1	77.144	52.037	77.144	52.203
Aged	Agonists	2	0001-0008-0140	1	106.716	59.265	106.716	52.359
Aged	Agonists	2	0001-0001-0018	1	165.088	59.037	165.088	52.749
Aged	Agonists	2	0001-0017-0268	1	86.401	86.292	86.401	55.869
Aged	Agonists	2	0001-0005-0057	1	64.287	48.92	64.287	56.58
Aged	Agonists	2	0001-0028-0565	1	79.458	53.34	79.458	57.036
Aged	Agonists	2	0001-0003-0039	1	81.259	45.551	81.259	58.446
Aged	Agonists	2	0002-0036-1203	2	453.093	16.714	453.093	14.027
Aged	Agonists	2	0002-0040-1377	2	155.574	16.375	155.574	17.468
Aged	Agonists	2	0002-0037-1201	2	88.201	25.003	88.201	17.93
Aged	Agonists	2	0002-0023-0769	2	50.915	15.449	50.915	20.323
Aged	Agonists	2	0002-0030-0976	2	64.544	17.932	64.544	23.351
Aged	Agonists	2	0002-0038-1247	2	115.202	32.975	115.202	23.721
Aged	Agonists	2	0002-0033-1141	2	114.688	19.509	114.688	25.339
Aged	Agonists	2	0002-0008-0187	2	76.116	41.267	76.116	26.777
Aged	Agonists	2	0002-0032-1111	2	83.573	43.44	83.573	27.135
Aged	Agonists	2	0002-0007-0163	2	85.373	35.855	85.373	27.62
Aged	Agonists	2	0002-0005-0145	2	77.401	33.449	77.401	28.043
Aged	Agonists	2	0002-0042-1408	2	75.087	35.76	75.087	28.401
Aged	Agonists	2	0002-0002-0053	2	71.744	40.832	71.744	28.835
Aged	Agonists	2	0002-0018-0534	2	62.487	20.346	62.487	28.893
Aged	Agonists	2	0002-0003-0074	2	56.058	19.532	56.058	30.206
Aged	Agonists	2	0002-0019-0548	2	68.658	20.981	68.658	30.423
Aged	Agonists	2	0002-0004-0133	2	120.602	25.094	120.602	32.608
Aged	Agonists	2	0002-0009-0201	2	70.458	51.102	70.458	34.288
Aged	Agonists	2	0002-0025-0819	2	87.43	42.924	87.43	38.85
Aged	Agonists	2	0002-0039-1294	2	119.831	48.732	119.831	38.914
Aged	Agonists	2	0002-0043-1411	2	113.402	57.141	113.402	39.472
Aged	Agonists	2	0002-0001-0054	2	79.458	46.417	79.458	40.123
Aged	Agonists	2	0002-0044-1413	2	118.031	47.51	118.031	40.834
Aged	Agonists	2	0002-0006-0160	2	62.487	43.078	62.487	41.218
Aged	Agonists	2	0002-0045-1428	2	84.087	49.373	84.087	42.942
Aged	Agonists	2	0002-0034-1142	2	83.316	45.784	83.316	43.614
Aged	Agonists	2	0002-0012-0385	2	81.259	49.829	81.259	48.117
Aged	Agonists	2	0002-0011-0369	2	83.573	56.089	83.573	49.095
Aged	Agonists	2	0002-0035-1164	2	57.087	32.608	57.087	50.342
Aged	Agonists	2	0002-0013-0385	2	83.83	57.926	83.83	53.933
Aged	Agonists	2	0003-0030-1005	3	92.573	18.019	92.573	13.297
Aged	Agonists	2	0003-0022-0830	3	73.287	22.488	73.287	18.607
Aged	Agonists	2	0003-0036-1516	3	62.23	18.12	62.23	23.496
Aged	Agonists	2	0003-0023-0835	3	96.173	40.369	96.173	26.743
Aged	Agonists	2	0003-0021-0735	3	111.859	17.131	111.859	28.685
Aged	Agonists	2	0003-0020-0729	3	76.887	35.605	76.887	29.241
Aged	Agonists	2	0003-0016-0666	3	72.773	35.636	72.773	29.35
Aged	Agonists	2	0003-0033-1234	3	77.144	39.65	77.144	31.967
Aged	Agonists	2	0003-0011-0620	3	66.858	38.662	66.858	33.131
Aged	Agonists	2	0003-0013-0643	3	69.687	46.432	69.687	33.494
Aged	Agonists	2	0003-0012-0630	3	65.573	46.118	65.573	35.725
Aged	Agonists	2	0003-0008-0583	3	72.001	44.214	72.001	36.307
Aged	Agonists	2	0003-0009-0604	3	70.201	47.451	70.201	37.604
Aged	Agonists	2	0003-0004-0402	3	75.344	47.137	75.344	39.099
Aged	Agonists	2	0003-0005-0413	3	72.258	45.722	72.258	41.011
Aged	Agonists	2	0003-0032-1063	3	57.601	20.076	57.601	41.924
Aged	Agonists	2	0003-0018-0694	3	77.916	48.759	77.916	42.71
Aged	Agonists	2	0003-0029-0966	3	84.344	46.915	84.344	42.768
Aged	Agonists	2	0003-0024-0839	3	80.487	43.661	80.487	44.268
Aged	Agonists	2	0003-0015-0661	3	69.173	46.041	69.173	44.781
Aged	Agonists	2	0003-0031-1040	3	80.744	51.939	80.744	44.898
Aged	Agonists	2	0003-0014-0660	3	57.344	29.274	57.344	45.65
Aged	Agonists	2	0003-0017-0686	3	78.944	51.257	78.944	46.625
Aged	Agonists	2	0003-0028-0927	3	114.945	51.499	114.945	47.676
Aged	Agonists	2	0003-0025-0856	3	135.002	30.232	135.002	49.825
Aged	Agonists	2	0003-0002-0281	3	90.002	55.077	90.002	53.226
Aged	Agonists	2	0003-0001-0119	3	72.001	36.45	72.001	53.921
Aged	Agonists	2	0003-0003-0344	3	81.259	47.427	81.259	54.168
Aged	Agonists	2	0003-0019-0720	3	92.573	79.864	92.573	70.947
Aged	Agonists	3	0001-0022-0866	1	57.858	18.956	57.858	12.16
Aged	Agonists	3	0001-0012-0448	1	84.087	19.636	84.087	15.125
Aged	Agonists	3	0001-0009-0434	1	160.717	16.802	160.717	16.013
Aged	Agonists	3	0001-0038-1441	1	56.315	22.288	56.315	16.416
Aged	Agonists	3	0001-0016-0471	1	78.687	22.843	78.687	17.641
Aged	Agonists	3	0001-0019-0779	1	59.144	26.909	59.144	18.374
Aged	Agonists	3	0001-0027-1037	1	118.545	23.206	118.545	19.525
Aged	Agonists	3	0001-0030-1074	1	137.831	29.901	137.831	20.528
Aged	Agonists	3	0001-0015-0457	1	54.001	19.69	54.001	20.943
Aged	Agonists	3	0001-0007-0292	1	68.658	27.715	68.658	20.985
Aged	Agonists	3	0001-0037-1309	1	73.03	27.158	73.03	21.549
Aged	Agonists	3	0001-0017-0480	1	78.944	26.603	78.944	23.075
Aged	Agonists	3	0001-0040-1488	1	60.172	41.902	60.172	26.192
Aged	Agonists	3	0001-0020-0793	1	115.202	39.75	115.202	27.288
Aged	Agonists	3	0001-0024-0932	1	109.802	33.279	109.802	27.646
Aged	Agonists	3	0001-0011-0443	1	55.544	20.231	55.544	30.537
Aged	Agonists	3	0001-0032-1156	1	69.944	41.577	69.944	30.676
Aged	Agonists	3	0001-0003-0224	1	84.601	31.739	84.601	30.684
Aged	Agonists	3	0001-0001-0042	1	78.43	47.508	78.43	31.439
Aged	Agonists	3	0001-0036-1231	1	69.944	38.61	69.944	32
Aged	Agonists	3	0001-0004-0262	1	76.116	35.084	76.116	35.399
Aged	Agonists	3	0001-0006-0289	1	101.316	46.619	101.316	36.718
Aged	Agonists	3	0001-0033-1162	1	135.002	42.223	135.002	38.135
Aged	Agonists	3	0001-0008-0339	1	88.716	39.357	88.716	41.125
Aged	Agonists	3	0001-0023-0926	1	129.345	42.853	129.345	44.006
Aged	Agonists	3	0001-0005-0283	1	87.944	50.348	87.944	47.471
Aged	Agonists	3	0002-0002-0390	2	204.175	28.698	204.175	19.742
Aged	Agonists	3	0002-0005-0865	2	69.43	15.411	69.43	20.507
Aged	Agonists	3	0002-0004-0548	2	51.944	16.822	51.944	26.54
Aged	Agonists	3	0002-0010-1112	2	92.83	34.416	92.83	28.03
Aged	Agonists	3	0002-0013-1176	2	121.888	38.395	121.888	31.403
Aged	Agonists	3	0002-0012-1148	2	105.687	39.161	105.687	39.601
Aged	Agonists	3	0002-0008-1089	2	117.002	60.459	117.002	51.453
Aged	Agonists	3	0002-0007-1041	2	125.745	28.947	125.745	51.519
Aged	Agonists	3	0002-0001-0378	2	72.001	50.45	72.001	57.404
Aged	Agonists	3	0002-0003-0435	2	67.887	37.992	67.887	60.795
Aged	Agonists	3	0003-0030-1341	3	86.401	23.976	86.401	19.223
Aged	Agonists	3	0003-0014-0784	3	78.173	15.043	78.173	21.368
Aged	Agonists	3	0003-0009-0643	3	69.173	26.182	69.173	23.138
Aged	Agonists	3	0003-0032-1364	3	83.059	27.786	83.059	24.471
Aged	Agonists	3	0003-0015-0792	3	84.859	29.17	84.859	25.321
Aged	Agonists	3	0003-0033-1374	3	77.144	36.93	77.144	25.843
Aged	Agonists	3	0003-0002-0175	3	70.201	31.132	70.201	25.971
Aged	Agonists	3	0003-0007-0583	3	75.087	30.921	75.087	26.664
Aged	Agonists	3	0003-0029-1336	3	123.945	42.606	123.945	27.936
Aged	Agonists	3	0003-0004-0373	3	67.887	38.545	67.887	28.231
Aged	Agonists	3	0003-0031-1362	3	89.23	33.259	89.23	29.014
Aged	Agonists	3	0003-0001-0133	3	65.058	37.569	65.058	30.213
Aged	Agonists	3	0003-0013-0767	3	77.401	38.219	77.401	32.963
Aged	Agonists	3	0003-0017-0817	3	160.46	39.955	160.46	33.28
Aged	Agonists	3	0003-0019-0914	3	94.373	22.594	94.373	33.387
Aged	Agonists	3	0003-0006-0393	3	66.344	33.426	66.344	33.996
Aged	Agonists	3	0003-0012-0748	3	93.859	36.989	93.859	34.03
Aged	Agonists	3	0003-0016-0802	3	86.659	37.605	86.659	36.727
Aged	Agonists	3	0003-0011-0711	3	81.259	40.035	81.259	37.715
Aged	Agonists	3	0003-0010-0656	3	170.231	39.051	170.231	39.527
Aged	Agonists	3	0003-0023-1094	3	86.144	37.31	86.144	39.86
Aged	Agonists	3	0003-0028-1230	3	76.373	43.434	76.373	42.098
Aged	Agonists	3	0003-0021-1022	3	113.145	44.939	113.145	42.157
Aged	Agonists	3	0003-0027-1224	3	74.058	42.306	74.058	44.198
Aged	Agonists	3	0003-0025-1138	3	493.465	54.904	493.465	44.839
Aged	Agonists	3	0003-0020-0931	3	108.002	47.781	108.002	46.707
Aged	Agonists	3	0003-0005-0376	3	52.458	43.814	52.458	52.348
Aged	Agonists	3	0003-0026-1133	3	82.544	52.573	82.544	69.04
Aged	Agonists	4	0001-0030-0726	1	61.972	22.527	61.972	14.78
Aged	Agonists	4	0001-0029-0715	1	52.201	19.429	52.201	14.793
Aged	Agonists	4	0001-0025-0566	1	229.89	29.64	229.89	22.972
Aged	Agonists	4	0001-0054-1035	1	108.002	29.438	108.002	23.157
Aged	Agonists	4	0001-0001-0058	1	63.772	25.593	63.772	24.589
Aged	Agonists	4	0001-0003-0078	1	94.887	32.534	94.887	25.331
Aged	Agonists	4	0001-0026-0560	1	73.801	33.955	73.801	27.843
Aged	Agonists	4	0001-0036-0779	1	52.972	16.723	52.972	28.383
Aged	Agonists	4	0001-0050-0984	1	59.658	21.06	59.658	28.659
Aged	Agonists	4	0001-0017-0221	1	83.316	18.577	83.316	29.704
Aged	Agonists	4	0001-0005-0091	1	53.487	46.606	53.487	29.885
Aged	Agonists	4	0001-0044-0873	1	50.658	15.076	50.658	29.909
Aged	Agonists	4	0001-0052-1024	1	210.604	36.499	210.604	30.131
Aged	Agonists	4	0001-0048-0963	1	59.144	29.796	59.144	30.248
Aged	Agonists	4	0001-0059-1178	1	67.887	37.761	67.887	32.561
Aged	Agonists	4	0001-0022-0339	1	50.401	16.765	50.401	34.184
Aged	Agonists	4	0001-0023-0404	1	67.63	43.654	67.63	34.506
Aged	Agonists	4	0001-0039-0818	1	63.772	41.367	63.772	36.27
Aged	Agonists	4	0001-0046-0935	1	65.573	34.404	65.573	36.847
Aged	Agonists	4	0001-0055-1060	1	110.573	37.721	110.573	37.021
Aged	Agonists	4	0001-0051-0997	1	116.745	34.403	116.745	38.112
Aged	Agonists	4	0001-0024-0422	1	68.915	37.198	68.915	38.776
Aged	Agonists	4	0001-0045-0881	1	71.487	38.781	71.487	39.741
Aged	Agonists	4	0001-0027-0591	1	91.287	36.986	91.287	39.983
Aged	Agonists	4	0001-0034-0754	1	66.601	34.517	66.601	40.239
Aged	Agonists	4	0001-0037-0784	1	73.03	42.313	73.03	43.261
Aged	Agonists	4	0001-0042-0856	1	81.259	53.016	81.259	43.541
Aged	Agonists	4	0001-0006-0100	1	122.659	39.493	122.659	43.952
Aged	Agonists	4	0001-0047-0960	1	79.201	40.218	79.201	44.156
Aged	Agonists	4	0001-0015-0134	1	70.715	42.655	70.715	44.316
Aged	Agonists	4	0001-0016-0135	1	71.744	41.62	71.744	45.319
Aged	Agonists	4	0001-0014-0131	1	53.487	27.514	53.487	45.534
Aged	Agonists	4	0001-0058-1098	1	71.23	51.809	71.23	46.282
Aged	Agonists	4	0001-0021-0301	1	97.202	50.823	97.202	46.815
Aged	Agonists	4	0001-0049-0979	1	159.431	39.835	159.431	46.977
Aged	Agonists	4	0001-0035-0764	1	75.858	51.603	75.858	47.224
Aged	Agonists	4	0001-0002-0062	1	96.43	43.357	96.43	48.213
Aged	Agonists	4	0001-0040-0821	1	87.43	37.779	87.43	48.703
Aged	Agonists	4	0001-0011-0123	1	448.465	47.09	448.465	49.581
Aged	Agonists	4	0001-0032-0735	1	81.773	46.918	81.773	50.264
Aged	Agonists	4	0001-0012-0115	1	66.087	54.023	66.087	51.584
Aged	Agonists	4	0001-0043-0870	1	75.087	49.62	75.087	51.812
Aged	Agonists	4	0001-0057-1085	1	110.573	54.484	110.573	57.309
Aged	Agonists	4	0001-0013-0119	1	79.716	59.261	79.716	59.471
Aged	Agonists	4	0001-0056-1069	1	63.515	44.081	63.515	59.729
Aged	Agonists	4	0001-0033-0747	1	113.145	47.805	113.145	61.295
Aged	Agonists	4	0001-0038-0791	1	94.373	54.967	94.373	62.093
Aged	Agonists	4	0001-0020-0241	1	149.66	66.296	149.66	73.811
Aged	Agonists	4	0001-0008-0105	1	123.173	86.386	123.173	75.687
Aged	Agonists	4	0001-0004-0088	1	111.859	69.938	111.859	81.423
Aged	Agonists	4	0001-0007-0107	1	166.631	90.299	166.631	88.367
Aged	Agonists	4	0001-0010-0110	1	55.287	62.321	55.287	92.963
Aged	Agonists	4	0001-0009-0108	1	63.772	53.444	63.772	100.625
Aged	Agonists	4	0002-0006-0720	2	85.887	27.988	85.887	20.138
Aged	Agonists	4	0002-0003-0685	2	72.516	44.379	72.516	31.773
Aged	Agonists	4	0002-0001-0431	2	62.487	37.202	62.487	31.938
Aged	Agonists	4	0002-0014-1101	2	133.459	40.385	133.459	33.803
Aged	Agonists	4	0002-0005-0718	2	112.888	43.631	112.888	38.187
Aged	Agonists	4	0002-0013-1075	2	140.66	42.892	140.66	39.378
Aged	Agonists	4	0002-0015-1099	2	120.602	44.77	120.602	39.644
Aged	Agonists	4	0002-0004-0702	2	86.144	35.907	86.144	40.224
Aged	Agonists	4	0002-0020-1444	2	78.173	36.47	78.173	43.76
Aged	Agonists	4	0002-0010-1025	2	122.659	36.832	122.659	44.472
Aged	Agonists	4	0002-0009-1011	2	93.344	41.466	93.344	44.895
Aged	Agonists	4	0002-0012-1033	2	81.516	41.814	81.516	45.139
Aged	Agonists	4	0002-0018-1272	2	73.801	42.516	73.801	45.84
Aged	Agonists	4	0002-0008-0950	2	79.973	47.206	79.973	49.344
Aged	Agonists	4	0002-0002-0642	2	123.431	61.535	123.431	51.167
Aged	Agonists	4	0002-0016-1159	2	109.288	52.948	109.288	53.209
Aged	Agonists	4	0003-0024-0763	3	82.544	29.664	82.544	16.551
Aged	Agonists	4	0003-0017-0651	3	173.317	33.542	173.317	19.684
Aged	Agonists	4	0003-0034-1336	3	68.658	19.592	68.658	20.154
Aged	Agonists	4	0003-0008-0204	3	65.83	29.77	65.83	21.105
Aged	Agonists	4	0003-0004-0070	3	91.544	19.483	91.544	21.671
Aged	Agonists	4	0003-0005-0082	3	51.687	24.323	51.687	21.716
Aged	Agonists	4	0003-0010-0276	3	121.888	30.133	121.888	24.289
Aged	Agonists	4	0003-0019-0675	3	78.944	17.482	78.944	25.668
Aged	Agonists	4	0003-0001-0014	3	131.917	17.981	131.917	26.335
Aged	Agonists	4	0003-0012-0299	3	61.972	31.104	61.972	26.867
Aged	Agonists	4	0003-0013-0359	3	100.03	51.432	100.03	27.853
Aged	Agonists	4	0003-0028-0864	3	75.344	51.157	75.344	28.294
Aged	Agonists	4	0003-0022-0701	3	79.973	40.688	79.973	28.846
Aged	Agonists	4	0003-0039-1495	3	64.801	42.393	64.801	30.266
Aged	Agonists	4	0003-0030-0971	3	75.344	46.976	75.344	32.471
Aged	Agonists	4	0003-0025-0793	3	101.83	40.018	101.83	33.179
Aged	Agonists	4	0003-0007-0187	3	71.487	39.899	71.487	33.788
Aged	Agonists	4	0003-0018-0658	3	77.658	19.497	77.658	34.354
Aged	Agonists	4	0003-0016-0449	3	130.116	47.484	130.116	35.174
Aged	Agonists	4	0003-0021-0702	3	87.43	51.788	87.43	37.259
Aged	Agonists	4	0003-0037-1360	3	65.315	24.783	65.315	38.969
Aged	Agonists	4	0003-0036-1360	3	65.573	23.224	65.573	40.133
Aged	Agonists	4	0003-0014-0385	3	78.43	42.207	78.43	41.41
Aged	Agonists	4	0003-0032-0988	3	66.601	51.062	66.601	43.784
Aged	Agonists	4	0003-0035-1340	3	102.087	55.94	102.087	49.398
Aged	Agonists	4	0003-0011-0289	3	140.917	56.372	140.917	50.438
Aged	Agonists	4	0003-0015-0425	3	56.058	45.596	56.058	52.573
Aged	Agonists	4	0003-0003-0064	3	156.088	80.234	156.088	63.834
Aged	Agonists	4	0003-0009-0251	3	79.973	69.421	79.973	64.498
Aged	Agonists+ATRA	1	0001-0027-0868	1	108.259	21.109	108.259	13.551
Aged	Agonists+ATRA	1	0001-0018-0563	1	100.545	21.054	100.545	14.153
Aged	Agonists+ATRA	1	0001-0028-1052	1	87.944	20.971	87.944	14.614
Aged	Agonists+ATRA	1	0001-0004-0125	1	66.087	18.058	66.087	14.626
Aged	Agonists+ATRA	1	0001-0006-0149	1	61.201	16.504	61.201	15.496
Aged	Agonists+ATRA	1	0001-0020-0581	1	112.888	26.023	112.888	16.157
Aged	Agonists+ATRA	1	0001-0017-0562	1	313.462	24.687	313.462	17.139
Aged	Agonists+ATRA	1	0001-0034-1218	1	54.515	51.858	54.515	17.882
Aged	Agonists+ATRA	1	0001-0035-1223	1	133.459	26.276	133.459	18.68
Aged	Agonists+ATRA	1	0001-0003-0125	1	73.287	27.021	73.287	19.389
Aged	Agonists+ATRA	1	0001-0015-0428	1	54.258	16.389	54.258	23.303
Aged	Agonists+ATRA	1	0001-0032-1176	1	133.974	36.731	133.974	23.672
Aged	Agonists+ATRA	1	0001-0036-1227	1	74.316	38.249	74.316	25.619
Aged	Agonists+ATRA	1	0001-0011-0324	1	93.344	33.085	93.344	26.697
Aged	Agonists+ATRA	1	0001-0016-0548	1	50.658	26.934	50.658	26.726
Aged	Agonists+ATRA	1	0001-0044-1422	1	97.202	40.466	97.202	27.225
Aged	Agonists+ATRA	1	0001-0033-1205	1	91.544	40.935	91.544	28.256
Aged	Agonists+ATRA	1	0001-0030-1151	1	127.031	42.761	127.031	30.024
Aged	Agonists+ATRA	1	0001-0038-1235	1	68.658	54.154	68.658	30.161
Aged	Agonists+ATRA	1	0001-0026-0800	1	122.659	44.405	122.659	31.648
Aged	Agonists+ATRA	1	0001-0014-0405	1	59.915	24.292	59.915	32.459
Aged	Agonists+ATRA	1	0001-0023-0605	1	82.287	50.153	82.287	34.728
Aged	Agonists+ATRA	1	0001-0012-0327	1	72.001	47.011	72.001	35.311
Aged	Agonists+ATRA	1	0001-0039-1243	1	74.316	52.038	74.316	35.965
Aged	Agonists+ATRA	1	0001-0007-0235	1	73.03	59.849	73.03	37.683
Aged	Agonists+ATRA	1	0001-0009-0273	1	69.944	57.158	69.944	38.743
Aged	Agonists+ATRA	1	0001-0024-0622	1	78.173	53.513	78.173	40.178
Aged	Agonists+ATRA	1	0001-0043-1369	1	122.916	51.113	122.916	40.556
Aged	Agonists+ATRA	1	0001-0040-1264	1	130.374	56.645	130.374	41.982
Aged	Agonists+ATRA	1	0001-0019-0575	1	93.087	49.29	93.087	42.923
Aged	Agonists+ATRA	1	0001-0021-0591	1	58.372	65.379	58.372	45.273
Aged	Agonists+ATRA	1	0001-0031-1172	1	97.459	60.182	97.459	49.084
Aged	Agonists+ATRA	1	0001-0022-0599	1	132.945	63.561	132.945	50.257
Aged	Agonists+ATRA	1	0001-0010-0300	1	74.316	50.239	74.316	50.83
Aged	Agonists+ATRA	1	0001-0001-0091	1	323.491	73.533	323.491	61.955
Aged	Agonists+ATRA	1	0001-0013-0338	1	73.801	78.836	73.801	90.557
Aged	Agonists+ATRA	1	0002-0017-0816	2	69.687	17.428	69.687	12.041
Aged	Agonists+ATRA	1	0002-0008-0164	2	74.058	16.139	74.058	14.142
Aged	Agonists+ATRA	1	0002-0013-0567	2	53.229	17.14	53.229	17.048
Aged	Agonists+ATRA	1	0002-0030-1368	2	64.03	15.791	64.03	18.944
Aged	Agonists+ATRA	1	0002-0006-0102	2	57.087	22.419	57.087	23.581
Aged	Agonists+ATRA	1	0002-0026-1228	2	82.544	43.171	82.544	26.925
Aged	Agonists+ATRA	1	0002-0014-0651	2	73.03	37.993	73.03	31.004
Aged	Agonists+ATRA	1	0002-0015-0760	2	74.83	44.491	74.83	31.134
Aged	Agonists+ATRA	1	0002-0025-1212	2	94.63	45.747	94.63	32.66
Aged	Agonists+ATRA	1	0002-0022-1082	2	76.63	49.678	76.63	32.913
Aged	Agonists+ATRA	1	0002-0024-1137	2	72.001	42.596	72.001	34.829
Aged	Agonists+ATRA	1	0002-0029-1364	2	79.458	46.32	79.458	36.615
Aged	Agonists+ATRA	1	0002-0032-1481	2	91.287	30.423	91.287	36.983
Aged	Agonists+ATRA	1	0002-0005-0102	2	133.459	36.015	133.459	37.665
Aged	Agonists+ATRA	1	0002-0003-0087	2	95.402	52.032	95.402	38.989
Aged	Agonists+ATRA	1	0002-0012-0557	2	66.087	40.008	66.087	42.074
Aged	Agonists+ATRA	1	0002-0027-1237	2	250.976	65.12	250.976	43.385
Aged	Agonists+ATRA	1	0002-0016-0800	2	81.259	30.326	81.259	43.864
Aged	Agonists+ATRA	1	0003-0012-0467	3	73.544	16.311	73.544	14.367
Aged	Agonists+ATRA	1	0003-0006-0271	3	74.058	25.021	74.058	14.712
Aged	Agonists+ATRA	1	0003-0033-1120	3	107.745	22.399	107.745	15.236
Aged	Agonists+ATRA	1	0003-0040-1205	3	62.23	16.603	62.23	17.198
Aged	Agonists+ATRA	1	0003-0016-0640	3	79.716	24.074	79.716	18.897
Aged	Agonists+ATRA	1	0003-0044-1302	3	159.688	29.614	159.688	19.243
Aged	Agonists+ATRA	1	0003-0041-1218	3	82.801	30.248	82.801	19.463
Aged	Agonists+ATRA	1	0003-0030-1013	3	68.144	23.717	68.144	20.019
Aged	Agonists+ATRA	1	0003-0011-0462	3	53.744	16.469	53.744	21.191
Aged	Agonists+ATRA	1	0003-0025-0889	3	92.83	30.593	92.83	25.072
Aged	Agonists+ATRA	1	0003-0043-1263	3	68.915	43.631	68.915	28.004
Aged	Agonists+ATRA	1	0003-0039-1203	3	78.944	43.459	78.944	29.739
Aged	Agonists+ATRA	1	0003-0023-0884	3	86.916	42.577	86.916	30.494
Aged	Agonists+ATRA	1	0003-0009-0440	3	69.687	50.103	69.687	31.159
Aged	Agonists+ATRA	1	0003-0045-1305	3	74.316	41.055	74.316	31.869
Aged	Agonists+ATRA	1	0003-0027-0922	3	238.118	49.353	238.118	32.936
Aged	Agonists+ATRA	1	0003-0019-0782	3	79.973	46.395	79.973	33.74
Aged	Agonists+ATRA	1	0003-0010-0456	3	77.658	48.205	77.658	34.219
Aged	Agonists+ATRA	1	0003-0036-1181	3	68.915	30.168	68.915	37.765
Aged	Agonists+ATRA	1	0003-0035-1156	3	116.231	46.407	116.231	38.277
Aged	Agonists+ATRA	1	0003-0020-0793	3	113.659	58.063	113.659	38.364
Aged	Agonists+ATRA	1	0003-0031-1029	3	130.888	55.633	130.888	38.941
Aged	Agonists+ATRA	1	0003-0022-0858	3	74.316	47.349	74.316	40.069
Aged	Agonists+ATRA	1	0003-0029-1007	3	98.487	46.068	98.487	40.728
Aged	Agonists+ATRA	1	0003-0034-1132	3	402.178	49.912	402.178	41.68
Aged	Agonists+ATRA	1	0003-0042-1246	3	72.773	68.869	72.773	42.399
Aged	Agonists+ATRA	1	0003-0026-0901	3	78.43	59.259	78.43	43.997
Aged	Agonists+ATRA	1	0003-0024-0888	3	142.46	49.486	142.46	46.652
Aged	Agonists+ATRA	1	0003-0004-0136	3	89.744	62.06	89.744	49.066
Aged	Agonists+ATRA	1	0003-0002-0066	3	146.831	73.503	146.831	65.252
Aged	Agonists+ATRA	2	0001-0012-0860	1	94.373	20.529	94.373	12.016
Aged	Agonists+ATRA	2	0001-0027-1234	1	71.744	17.889	71.744	12.283
Aged	Agonists+ATRA	2	0001-0019-1009	1	78.173	19.253	78.173	12.845
Aged	Agonists+ATRA	2	0001-0003-0243	1	61.458	23.916	61.458	15.996
Aged	Agonists+ATRA	2	0001-0004-0264	1	68.658	18.715	68.658	16.498
Aged	Agonists+ATRA	2	0001-0018-0988	1	78.687	32.288	78.687	18.255
Aged	Agonists+ATRA	2	0001-0021-1060	1	99.002	38.039	99.002	21.761
Aged	Agonists+ATRA	2	0001-0009-0604	1	254.576	28.907	254.576	22.645
Aged	Agonists+ATRA	2	0001-0024-1118	1	76.116	35.321	76.116	23.145
Aged	Agonists+ATRA	2	0001-0015-0954	1	72.773	36.435	72.773	23.594
Aged	Agonists+ATRA	2	0001-0011-0695	1	220.632	40.576	220.632	23.607
Aged	Agonists+ATRA	2	0001-0020-1045	1	101.573	36.648	101.573	23.727
Aged	Agonists+ATRA	2	0001-0002-0245	1	66.344	31.345	66.344	24.205
Aged	Agonists+ATRA	2	0001-0023-1103	1	122.916	39.207	122.916	25.571
Aged	Agonists+ATRA	2	0001-0016-0986	1	176.146	32.638	176.146	25.615
Aged	Agonists+ATRA	2	0001-0013-0875	1	75.087	40.39	75.087	25.812
Aged	Agonists+ATRA	2	0001-0005-0320	1	83.316	33.417	83.316	26.525
Aged	Agonists+ATRA	2	0001-0025-1166	1	129.088	43.875	129.088	26.693
Aged	Agonists+ATRA	2	0001-0017-0987	1	90.516	48.023	90.516	28.81
Aged	Agonists+ATRA	2	0001-0010-0690	1	140.402	44.009	140.402	30.247
Aged	Agonists+ATRA	2	0001-0001-0238	1	67.63	35.779	67.63	30.278
Aged	Agonists+ATRA	2	0001-0014-0966	1	253.29	52.693	253.29	30.561
Aged	Agonists+ATRA	2	0001-0022-1092	1	124.459	52.926	124.459	31.775
Aged	Agonists+ATRA	2	0001-0007-0564	1	159.946	45.042	159.946	33.624
Aged	Agonists+ATRA	2	0001-0008-0588	1	110.83	49.218	110.83	35.225
Aged	Agonists+ATRA	2	0002-0011-0749	2	136.802	21.872	136.802	16.216
Aged	Agonists+ATRA	2	0002-0002-0217	2	61.458	18.64	61.458	16.36
Aged	Agonists+ATRA	2	0002-0024-1354	2	90.773	15.538	90.773	18.048
Aged	Agonists+ATRA	2	0002-0006-0620	2	144.517	28.45	144.517	19.463
Aged	Agonists+ATRA	2	0002-0016-0954	2	146.06	25.188	146.06	25.856
Aged	Agonists+ATRA	2	0002-0013-0838	2	68.915	35.243	68.915	26.847
Aged	Agonists+ATRA	2	0002-0003-0400	2	71.487	23.288	71.487	27.399
Aged	Agonists+ATRA	2	0002-0009-0680	2	79.716	34.468	79.716	29.087
Aged	Agonists+ATRA	2	0002-0023-1337	2	250.718	44.871	250.718	29.287
Aged	Agonists+ATRA	2	0002-0017-0959	2	78.687	38.84	78.687	31.373
Aged	Agonists+ATRA	2	0002-0014-0845	2	66.344	25.523	66.344	33.376
Aged	Agonists+ATRA	2	0002-0019-1195	2	133.202	22.373	133.202	34.894
Aged	Agonists+ATRA	2	0002-0015-0896	2	172.546	30.943	172.546	35.62
Aged	Agonists+ATRA	2	0002-0005-0585	2	131.402	44.059	131.402	37.432
Aged	Agonists+ATRA	2	0002-0012-0803	2	243.004	48.145	243.004	37.52
Aged	Agonists+ATRA	2	0002-0018-1170	2	90.773	43.484	90.773	38.173
Aged	Agonists+ATRA	2	0002-0008-0672	2	142.974	47.824	142.974	39.982
Aged	Agonists+ATRA	2	0002-0021-1278	2	89.744	41.874	89.744	40.074
Aged	Agonists+ATRA	2	0002-0026-1505	2	367.206	36.193	367.206	40.931
Aged	Agonists+ATRA	2	0002-0022-1321	2	87.687	41.874	87.687	43.026
Aged	Agonists+ATRA	2	0002-0020-1207	2	159.174	50.813	159.174	43.457
Aged	Agonists+ATRA	2	0002-0010-0698	2	99.259	39.596	99.259	43.58
Aged	Agonists+ATRA	2	0002-0004-0542	2	84.859	55.712	84.859	62.542
Aged	Agonists+ATRA	2	0003-0040-0963	3	50.915	19.429	50.915	12.409
Aged	Agonists+ATRA	2	0003-0025-0596	3	184.375	18.789	184.375	12.487
Aged	Agonists+ATRA	2	0003-0038-0837	3	96.173	17.848	96.173	12.564
Aged	Agonists+ATRA	2	0003-0051-1106	3	64.03	18.643	64.03	14.57
Aged	Agonists+ATRA	2	0003-0056-1287	3	142.46	20.874	142.46	15.101
Aged	Agonists+ATRA	2	0003-0010-0242	3	205.975	16.466	205.975	15.185
Aged	Agonists+ATRA	2	0003-0054-1244	3	140.145	15.639	140.145	16.101
Aged	Agonists+ATRA	2	0003-0049-1074	3	253.804	18.13	253.804	16.648
Aged	Agonists+ATRA	2	0003-0022-0513	3	79.973	15.707	79.973	17.881
Aged	Agonists+ATRA	2	0003-0039-0849	3	120.345	23.12	120.345	18.066
Aged	Agonists+ATRA	2	0003-0017-0381	3	63.001	18.237	63.001	18.502
Aged	Agonists+ATRA	2	0003-0031-0710	3	195.689	27.427	195.689	19.526
Aged	Agonists+ATRA	2	0003-0009-0216	3	109.03	17.538	109.03	20.842
Aged	Agonists+ATRA	2	0003-0006-0144	3	59.401	19.234	59.401	21.26
Aged	Agonists+ATRA	2	0003-0061-1517	3	64.801	30.381	64.801	21.984
Aged	Agonists+ATRA	2	0003-0027-0648	3	100.802	28.661	100.802	22.148
Aged	Agonists+ATRA	2	0003-0044-0987	3	77.916	18.04	77.916	23.277
Aged	Agonists+ATRA	2	0003-0018-0407	3	96.687	27.226	96.687	23.41
Aged	Agonists+ATRA	2	0003-0037-0835	3	74.058	32.649	74.058	23.583
Aged	Agonists+ATRA	2	0003-0019-0431	3	80.23	29.615	80.23	23.99
Aged	Agonists+ATRA	2	0003-0052-1126	3	131.917	39.891	131.917	24.16
Aged	Agonists+ATRA	2	0003-0008-0166	3	163.031	37.557	163.031	24.929
Aged	Agonists+ATRA	2	0003-0011-0255	3	74.058	36.858	74.058	25.465
Aged	Agonists+ATRA	2	0003-0012-0266	3	79.201	42.964	79.201	26.266
Aged	Agonists+ATRA	2	0003-0055-1261	3	87.173	36.811	87.173	26.537
Aged	Agonists+ATRA	2	0003-0029-0660	3	77.144	34.72	77.144	26.56
Aged	Agonists+ATRA	2	0003-0033-0753	3	82.801	31.748	82.801	26.916
Aged	Agonists+ATRA	2	0003-0005-0138	3	74.573	38.066	74.573	27.072
Aged	Agonists+ATRA	2	0003-0030-0682	3	359.492	36.255	359.492	27.371
Aged	Agonists+ATRA	2	0003-0013-0285	3	126.516	38.384	126.516	27.528
Aged	Agonists+ATRA	2	0003-0020-0451	3	102.602	34.221	102.602	27.747
Aged	Agonists+ATRA	2	0003-0016-0380	3	317.32	33.496	317.32	28.193
Aged	Agonists+ATRA	2	0003-0050-1098	3	146.574	47.958	146.574	28.395
Aged	Agonists+ATRA	2	0003-0023-0519	3	78.43	38.37	78.43	28.525
Aged	Agonists+ATRA	2	0003-0001-0018	3	78.687	42.085	78.687	32.997
Aged	Agonists+ATRA	2	0003-0015-0346	3	87.43	41.782	87.43	33.588
Aged	Agonists+ATRA	3	0001-0046-1431	1	101.059	22.142	101.059	12.127
Aged	Agonists+ATRA	3	0001-0011-0262	1	107.488	19.603	107.488	12.27
Aged	Agonists+ATRA	3	0001-0025-0543	1	54.001	20.31	54.001	13.957
Aged	Agonists+ATRA	3	0001-0038-0823	1	70.201	21.67	70.201	14.425
Aged	Agonists+ATRA	3	0001-0037-0816	1	74.573	21.607	74.573	14.469
Aged	Agonists+ATRA	3	0001-0039-0826	1	81.516	22.366	81.516	15.347
Aged	Agonists+ATRA	3	0001-0006-0145	1	60.172	19.316	60.172	15.991
Aged	Agonists+ATRA	3	0001-0012-0269	1	76.116	23.811	76.116	17.483
Aged	Agonists+ATRA	3	0001-0001-0047	1	134.231	17.059	134.231	22.121
Aged	Agonists+ATRA	3	0001-0044-1192	1	70.458	17.631	70.458	23.434
Aged	Agonists+ATRA	3	0001-0002-0090	1	59.401	17.152	59.401	24.238
Aged	Agonists+ATRA	3	0001-0004-0112	1	59.915	18.983	59.915	24.82
Aged	Agonists+ATRA	3	0001-0024-0524	1	73.544	35.269	73.544	24.958
Aged	Agonists+ATRA	3	0001-0030-0638	1	61.458	25.891	61.458	25.623
Aged	Agonists+ATRA	3	0001-0018-0427	1	80.487	40.304	80.487	28.157
Aged	Agonists+ATRA	3	0001-0026-0545	1	74.573	39.579	74.573	29.017
Aged	Agonists+ATRA	3	0001-0019-0428	1	78.944	47.886	78.944	30.456
Aged	Agonists+ATRA	3	0001-0008-0199	1	96.687	26.66	96.687	31.617
Aged	Agonists+ATRA	3	0001-0022-0493	1	68.915	23.731	68.915	31.981
Aged	Agonists+ATRA	3	0001-0023-0494	1	55.029	29.098	55.029	32.065
Aged	Agonists+ATRA	3	0001-0033-0661	1	55.544	23.065	55.544	32.106
Aged	Agonists+ATRA	3	0001-0041-0993	1	153.003	46.797	153.003	32.985
Aged	Agonists+ATRA	3	0001-0027-0590	1	71.744	31.713	71.744	33.208
Aged	Agonists+ATRA	3	0001-0020-0450	1	63.772	32.149	63.772	36.516
Aged	Agonists+ATRA	3	0001-0016-0363	1	72.001	43.1	72.001	36.593
Aged	Agonists+ATRA	3	0001-0035-0766	1	117.516	46.037	117.516	36.818
Aged	Agonists+ATRA	3	0001-0043-1183	1	198.003	45.152	198.003	37.051
Aged	Agonists+ATRA	3	0001-0029-0633	1	77.401	38.515	77.401	37.621
Aged	Agonists+ATRA	3	0001-0010-0245	1	66.601	36.695	66.601	38.514
Aged	Agonists+ATRA	3	0001-0040-0982	1	126.002	50.451	126.002	38.696
Aged	Agonists+ATRA	3	0001-0005-0122	1	114.43	50.649	114.43	40.638
Aged	Agonists+ATRA	3	0001-0013-0273	1	182.317	52.068	182.317	41.8
Aged	Agonists+ATRA	3	0001-0007-0178	1	80.487	68.505	80.487	44.482
Aged	Agonists+ATRA	3	0001-0014-0285	1	106.973	61.435	106.973	46.401
Aged	Agonists+ATRA	3	0001-0031-0658	1	118.545	51.792	118.545	49.709
Aged	Agonists+ATRA	3	0001-0017-0420	1	249.947	42.966	249.947	53.093
Aged	Agonists+ATRA	3	0001-0032-0661	1	155.06	71.163	155.06	56.617
Aged	Agonists+ATRA	3	0002-0036-1223	2	81.259	18.085	81.259	17.889
Aged	Agonists+ATRA	3	0002-0025-0869	2	147.602	32.613	147.602	24.359
Aged	Agonists+ATRA	3	0002-0034-1161	2	96.944	16.761	96.944	24.942
Aged	Agonists+ATRA	3	0002-0003-0224	2	90.002	24.689	90.002	25.366
Aged	Agonists+ATRA	3	0002-0016-0553	2	119.059	22.976	119.059	27.294
Aged	Agonists+ATRA	3	0002-0039-1405	2	75.087	21.5	75.087	27.414
Aged	Agonists+ATRA	3	0002-0037-1317	2	80.487	16.042	80.487	27.546
Aged	Agonists+ATRA	3	0002-0040-1507	2	52.201	39.424	52.201	28.975
Aged	Agonists+ATRA	3	0002-0019-0650	2	87.687	35.578	87.687	32.903
Aged	Agonists+ATRA	3	0002-0007-0392	2	126.259	26.405	126.259	33.136
Aged	Agonists+ATRA	3	0002-0029-1070	2	120.345	23.575	120.345	33.44
Aged	Agonists+ATRA	3	0002-0012-0479	2	83.059	27.601	83.059	34.375
Aged	Agonists+ATRA	3	0002-0006-0379	2	99.516	32.207	99.516	34.86
Aged	Agonists+ATRA	3	0002-0031-1098	2	68.401	22.733	68.401	34.936
Aged	Agonists+ATRA	3	0002-0011-0463	2	81.516	29.644	81.516	35.035
Aged	Agonists+ATRA	3	0002-0023-0860	2	130.631	43.018	130.631	35.063
Aged	Agonists+ATRA	3	0002-0028-0975	2	65.058	26.937	65.058	35.783
Aged	Agonists+ATRA	3	0002-0013-0479	2	78.944	33.163	78.944	37.14
Aged	Agonists+ATRA	3	0002-0001-0194	2	92.316	26.972	92.316	37.407
Aged	Agonists+ATRA	3	0002-0030-1094	2	71.23	44.581	71.23	37.863
Aged	Agonists+ATRA	3	0002-0015-0527	2	121.116	33.291	121.116	39.151
Aged	Agonists+ATRA	3	0002-0021-0821	2	113.145	42.718	113.145	42.407
Aged	Agonists+ATRA	3	0002-0032-1108	2	71.23	44.556	71.23	42.458
Aged	Agonists+ATRA	3	0002-0033-1133	2	147.86	42.892	147.86	43.273
Aged	Agonists+ATRA	3	0002-0010-0443	2	69.944	38.662	69.944	45
Aged	Agonists+ATRA	3	0002-0008-0413	2	88.716	34.522	88.716	45.441
Aged	Agonists+ATRA	3	0002-0020-0655	2	65.315	47.358	65.315	45.465
Aged	Agonists+ATRA	3	0002-0017-0552	2	79.201	33.828	79.201	47.201
Aged	Agonists+ATRA	3	0002-0004-0313	2	100.03	34.337	100.03	48.159
Aged	Agonists+ATRA	3	0002-0009-0438	2	117.773	41.939	117.773	48.976
Aged	Agonists+ATRA	3	0002-0005-0368	2	101.059	43.55	101.059	49.061
Aged	Agonists+ATRA	3	0002-0014-0503	2	88.973	47.431	88.973	49.214
Aged	Agonists+ATRA	3	0002-0024-0864	2	70.458	29.726	70.458	49.982
Aged	Agonists+ATRA	3	0002-0026-0871	2	80.744	44.312	80.744	51.459
Aged	Agonists+ATRA	3	0002-0018-0626	2	202.375	45.084	202.375	52.141
Aged	Agonists+ATRA	3	0002-0022-0857	2	240.175	55.88	240.175	54.662
Aged	Agonists+ATRA	3	0002-0038-1355	2	56.572	48.059	56.572	56.164
Aged	Agonists+ATRA	3	0002-0027-0978	2	175.889	49.829	175.889	59.428
Aged	Agonists+ATRA	3	0003-0013-0432	3	129.602	18.018	129.602	16.048
Aged	Agonists+ATRA	3	0003-0002-0086	3	81.773	18.774	81.773	19.223
Aged	Agonists+ATRA	3	0003-0023-0924	3	141.174	26.175	141.174	19.893
Aged	Agonists+ATRA	3	0003-0018-0704	3	97.973	16.806	97.973	20.378
Aged	Agonists+ATRA	3	0003-0020-0761	3	74.83	18.065	74.83	20.436
Aged	Agonists+ATRA	3	0003-0026-1395	3	63.515	19.822	63.515	22.506
Aged	Agonists+ATRA	3	0003-0017-0634	3	99.516	23.871	99.516	23.186
Aged	Agonists+ATRA	3	0003-0024-1339	3	68.915	21.313	68.915	25.06
Aged	Agonists+ATRA	3	0003-0010-0277	3	81.516	26.83	81.516	26.139
Aged	Agonists+ATRA	3	0003-0025-1377	3	64.03	21.382	64.03	28.141
Aged	Agonists+ATRA	3	0003-0019-0706	3	147.86	20.261	147.86	28.697
Aged	Agonists+ATRA	3	0003-0005-0135	3	63.515	22.437	63.515	32.113
Aged	Agonists+ATRA	3	0003-0015-0540	3	85.373	22.358	85.373	32.723
Aged	Agonists+ATRA	3	0003-0022-0813	3	183.603	45.457	183.603	34.315
Aged	Agonists+ATRA	3	0003-0012-0332	3	119.831	24.193	119.831	41.273
Aged	Agonists+ATRA	3	0003-0001-0053	3	125.488	45.428	125.488	47.564
Aged	Agonists+ATRA	3	0003-0007-0180	3	129.345	59.201	129.345	49.917
Aged	Agonists+ATRA	3	0003-0016-0559	3	65.83	27.398	65.83	60.105
Aged	Agonists+ATRA	3	0003-0004-0128	3	229.375	73.896	229.375	84.016
Aged	Agonists+ATRA	4	0001-0020-0742	1	124.459	16.601	124.459	13.004
Aged	Agonists+ATRA	4	0001-0022-0788	1	80.744	18.621	80.744	13.223
Aged	Agonists+ATRA	4	0001-0025-0887	1	78.173	22.845	78.173	14.391
Aged	Agonists+ATRA	4	0001-0031-1083	1	67.887	19.633	67.887	16.898
Aged	Agonists+ATRA	4	0001-0035-1344	1	127.545	24.798	127.545	16.972
Aged	Agonists+ATRA	4	0001-0026-0903	1	148.888	15.363	148.888	18.295
Aged	Agonists+ATRA	4	0001-0019-0664	1	71.23	16.646	71.23	19.628
Aged	Agonists+ATRA	4	0001-0003-0041	1	58.63	17.583	58.63	19.943
Aged	Agonists+ATRA	4	0001-0034-1209	1	50.401	19.735	50.401	20.673
Aged	Agonists+ATRA	4	0001-0006-0116	1	63.515	17.235	63.515	21.061
Aged	Agonists+ATRA	4	0001-0017-0611	1	64.03	18.422	64.03	21.53
Aged	Agonists+ATRA	4	0001-0004-0104	1	69.687	17.074	69.687	22.683
Aged	Agonists+ATRA	4	0001-0011-0437	1	104.402	27.99	104.402	24.222
Aged	Agonists+ATRA	4	0001-0024-0846	1	73.03	24.014	73.03	25.38
Aged	Agonists+ATRA	4	0001-0008-0242	1	51.687	20.388	51.687	26.443
Aged	Agonists+ATRA	4	0001-0016-0580	1	73.287	18.382	73.287	27.93
Aged	Agonists+ATRA	4	0001-0010-0420	1	131.659	48.1	131.659	34.5
Aged	Agonists+ATRA	4	0001-0018-0640	1	89.23	30.79	89.23	37.755
Aged	Agonists+ATRA	4	0001-0021-0748	1	138.088	69.803	138.088	48.536
Aged	Agonists+ATRA	4	0001-0023-0794	1	101.573	75.744	101.573	55.339
Aged	Agonists+ATRA	4	0001-0009-0275	1	82.03	62.426	82.03	65.414
Aged	Agonists+ATRA	4	0002-0009-0409	2	135.002	20.126	135.002	12.745
Aged	Agonists+ATRA	4	0002-0011-0610	2	81.001	15.571	81.001	13.063
Aged	Agonists+ATRA	4	0002-0012-0613	2	73.287	24.102	73.287	14.396
Aged	Agonists+ATRA	4	0002-0024-1228	2	88.201	17.51	88.201	15.764
Aged	Agonists+ATRA	4	0002-0008-0370	2	79.973	31.212	79.973	16.148
Aged	Agonists+ATRA	4	0002-0007-0369	2	67.115	29.64	67.115	18.49
Aged	Agonists+ATRA	4	0002-0010-0586	2	68.658	28.689	68.658	19.225
Aged	Agonists+ATRA	4	0002-0004-0333	2	74.573	38.448	74.573	26.807
Aged	Agonists+ATRA	4	0002-0018-0989	2	184.889	25.993	184.889	30.266
Aged	Agonists+ATRA	4	0002-0028-1504	2	173.06	37.019	173.06	30.349
Aged	Agonists+ATRA	4	0002-0023-1220	2	292.891	41.061	292.891	30.658
Aged	Agonists+ATRA	4	0002-0019-0997	2	296.748	33.172	296.748	38.83
Aged	Agonists+ATRA	4	0002-0001-0073	2	87.43	34.512	87.43	39.394
Aged	Agonists+ATRA	4	0003-0013-0533	3	54.515	16.118	54.515	12.693
Aged	Agonists+ATRA	4	0003-0010-0298	3	65.058	15.383	65.058	13.364
Aged	Agonists+ATRA	4	0003-0037-0896	3	66.344	21.349	66.344	15.872
Aged	Agonists+ATRA	4	0003-0022-0752	3	75.858	31.322	75.858	16.193
Aged	Agonists+ATRA	4	0003-0016-0559	3	90.773	22.204	90.773	21.221
Aged	Agonists+ATRA	4	0003-0046-1083	3	59.658	20.642	59.658	21.901
Aged	Agonists+ATRA	4	0003-0043-0946	3	105.687	40.316	105.687	22.467
Aged	Agonists+ATRA	4	0003-0007-0163	3	170.489	41.955	170.489	23.772
Aged	Agonists+ATRA	4	0003-0026-0766	3	84.344	42.988	84.344	24.305
Aged	Agonists+ATRA	4	0003-0048-1098	3	136.288	45.891	136.288	25.758
Aged	Agonists+ATRA	4	0003-0003-0087	3	55.029	73.369	55.029	27
Aged	Agonists+ATRA	4	0003-0039-0930	3	102.602	46.519	102.602	35.07
Aged	Agonists+ATRA	4	0003-0040-0936	3	177.174	59.691	177.174	35.293
Aged	Agonists+ATRA	4	0003-0041-0938	3	70.201	49.004	70.201	35.758
Aged	Agonists+ATRA	4	0003-0035-0854	3	180.26	55.006	180.26	35.894
Aged	Agonists+ATRA	4	0003-0042-0958	3	348.434	71.672	348.434	38.046
Aged	ATRA	1	0001-0018-0650	1	94.373	20.67	94.373	17.049
Aged	ATRA	1	0001-0016-0643	1	93.344	19.793	93.344	17.179
Aged	ATRA	1	0001-0017-0644	1	110.573	18.709	110.573	18.016
Aged	ATRA	1	0001-0030-0857	1	63.772	17.621	63.772	18.403
Aged	ATRA	1	0001-0033-0871	1	92.059	20.732	92.059	19
Aged	ATRA	1	0001-0024-0794	1	83.573	22.252	83.573	20.935
Aged	ATRA	1	0001-0051-1282	1	53.744	15.636	53.744	21.919
Aged	ATRA	1	0001-0009-0571	1	50.144	16.949	50.144	24.205
Aged	ATRA	1	0001-0007-0505	1	77.658	17.142	77.658	24.374
Aged	ATRA	1	0001-0026-0810	1	323.234	28.644	323.234	25.935
Aged	ATRA	1	0001-0049-1213	1	77.401	38.445	77.401	26.615
Aged	ATRA	1	0001-0042-1002	1	122.916	34.891	122.916	30.584
Aged	ATRA	1	0001-0043-1035	1	114.945	40.049	114.945	30.586
Aged	ATRA	1	0001-0052-1305	1	78.173	39.737	78.173	31.961
Aged	ATRA	1	0001-0032-0869	1	65.315	22.705	65.315	32.276
Aged	ATRA	1	0001-0008-0534	1	63.001	47.947	63.001	33.033
Aged	ATRA	1	0001-0046-1111	1	162.517	32.108	162.517	34.195
Aged	ATRA	1	0001-0023-0799	1	187.203	36.122	187.203	35.295
Aged	ATRA	1	0001-0050-1224	1	76.116	48.159	76.116	36.304
Aged	ATRA	1	0001-0045-1056	1	110.059	42.886	110.059	36.362
Aged	ATRA	1	0001-0040-0966	1	80.744	42.936	80.744	37.105
Aged	ATRA	1	0001-0056-1411	1	76.887	44.328	76.887	37.191
Aged	ATRA	1	0001-0022-0793	1	118.802	38.81	118.802	37.437
Aged	ATRA	1	0001-0002-0237	1	75.858	39.793	75.858	38.078
Aged	ATRA	1	0001-0027-0817	1	78.687	42.65	78.687	38.637
Aged	ATRA	1	0001-0036-0942	1	81.773	33.242	81.773	39.217
Aged	ATRA	1	0001-0039-0956	1	121.888	38.848	121.888	39.612
Aged	ATRA	1	0001-0012-0590	1	91.802	33.106	91.802	40.476
Aged	ATRA	1	0001-0048-1204	1	137.059	37.105	137.059	42.118
Aged	ATRA	1	0001-0010-0587	1	99.002	36.299	99.002	42.597
Aged	ATRA	1	0001-0034-0872	1	83.83	40.764	83.83	42.684
Aged	ATRA	1	0001-0006-0481	1	93.859	26.674	93.859	42.756
Aged	ATRA	1	0001-0037-0951	1	88.201	47.714	88.201	42.845
Aged	ATRA	1	0001-0025-0798	1	78.687	44.984	78.687	43.17
Aged	ATRA	1	0001-0021-0762	1	140.145	46.644	140.145	44.132
Aged	ATRA	1	0001-0035-0895	1	123.173	41.691	123.173	46.687
Aged	ATRA	1	0001-0038-0954	1	112.116	42.188	112.116	47.33
Aged	ATRA	1	0001-0054-1367	1	93.087	50.878	93.087	49.953
Aged	ATRA	1	0001-0004-0450	1	130.374	44.783	130.374	50.223
Aged	ATRA	1	0001-0003-0343	1	123.945	43.407	123.945	53.023
Aged	ATRA	1	0001-0047-1154	1	130.888	52.191	130.888	54.47
Aged	ATRA	1	0001-0013-0619	1	127.288	57.099	127.288	56.438
Aged	ATRA	1	0001-0044-1041	1	101.059	59.494	101.059	58.517
Aged	ATRA	1	0001-0001-0123	1	75.858	52.953	75.858	58.81
Aged	ATRA	1	0001-0055-1377	1	99.259	43.92	99.259	60.775
Aged	ATRA	1	0001-0019-0717	1	93.859	59.781	93.859	65.088
Aged	ATRA	1	0001-0028-0849	1	170.231	65.843	170.231	68.847
Aged	ATRA	1	0001-0011-0591	1	133.717	64.462	133.717	69.84
Aged	ATRA	1	0001-0020-0736	1	82.801	118.755	82.801	85.556
Aged	ATRA	1	0002-0006-0611	2	139.117	28.495	139.117	23.39
Aged	ATRA	1	0002-0007-0719	2	61.972	20.651	61.972	31.801
Aged	ATRA	1	0002-0017-1008	2	124.716	29.068	124.716	32.153
Aged	ATRA	1	0002-0013-0909	2	101.573	34.413	101.573	33.866
Aged	ATRA	1	0002-0016-0999	2	128.316	36.144	128.316	35.77
Aged	ATRA	1	0002-0005-0574	2	93.859	34.274	93.859	36.066
Aged	ATRA	1	0002-0021-1152	2	77.916	22.119	77.916	39.426
Aged	ATRA	1	0002-0022-1340	2	310.634	54.454	310.634	40.751
Aged	ATRA	1	0002-0012-0898	2	69.944	26.89	69.944	41.368
Aged	ATRA	1	0002-0014-0932	2	79.201	53.227	79.201	45.562
Aged	ATRA	1	0002-0020-1133	2	107.488	43.868	107.488	47.402
Aged	ATRA	1	0002-0008-0767	2	384.692	51.415	384.692	47.473
Aged	ATRA	1	0002-0003-0423	2	85.373	61.563	85.373	51.229
Aged	ATRA	1	0002-0023-1348	2	94.116	40	94.116	52.388
Aged	ATRA	1	0002-0001-0353	2	81.773	24.931	81.773	52.616
Aged	ATRA	1	0002-0004-0430	2	69.944	64.136	69.944	53.779
Aged	ATRA	1	0002-0011-0867	2	77.401	45.894	77.401	54.91
Aged	ATRA	1	0002-0010-0793	2	86.916	49.92	86.916	56.429
Aged	ATRA	1	0002-0002-0409	2	139.117	75.055	139.117	58.726
Aged	ATRA	1	0002-0009-0764	2	84.087	52.196	84.087	61.043
Aged	ATRA	1	0002-0018-1053	2	70.458	98.135	70.458	67.449
Aged	ATRA	1	0002-0024-1530	2	51.429	65.735	51.429	68.595
Aged	ATRA	1	0003-0061-1406	3	142.717	18.533	142.717	14.674
Aged	ATRA	1	0003-0063-1520	3	211.375	20.96	211.375	14.976
Aged	ATRA	1	0003-0005-0113	3	54.001	16.995	54.001	16.362
Aged	ATRA	1	0003-0038-0748	3	92.059	24.48	92.059	17.405
Aged	ATRA	1	0003-0018-0243	3	173.574	15.864	173.574	20.807
Aged	ATRA	1	0003-0020-0261	3	71.23	17.603	71.23	21.13
Aged	ATRA	1	0003-0014-0236	3	85.887	36.03	85.887	21.515
Aged	ATRA	1	0003-0055-1161	3	86.144	22.893	86.144	22.188
Aged	ATRA	1	0003-0033-0710	3	133.717	23.165	133.717	22.25
Aged	ATRA	1	0003-0036-0736	3	82.801	19.842	82.801	22.578
Aged	ATRA	1	0003-0032-0702	3	87.944	30.137	87.944	22.982
Aged	ATRA	1	0003-0034-0717	3	80.744	33.264	80.744	26.035
Aged	ATRA	1	0003-0042-0872	3	87.944	21.605	87.944	27.36
Aged	ATRA	1	0003-0059-1200	3	80.23	31.022	80.23	28.67
Aged	ATRA	1	0003-0007-0191	3	96.687	16.886	96.687	29.082
Aged	ATRA	1	0003-0037-0743	3	122.916	40.224	122.916	31.498
Aged	ATRA	1	0003-0008-0199	3	120.088	37.137	120.088	32.257
Aged	ATRA	1	0003-0057-1172	3	127.288	34.931	127.288	33.325
Aged	ATRA	1	0003-0030-0687	3	127.288	33.347	127.288	33.533
Aged	ATRA	1	0003-0013-0226	3	65.83	32.457	65.83	33.742
Aged	ATRA	1	0003-0047-1069	3	133.202	38.707	133.202	34.761
Aged	ATRA	1	0003-0040-0793	3	215.746	39.194	215.746	34.931
Aged	ATRA	1	0003-0045-1016	3	78.173	45.27	78.173	35.013
Aged	ATRA	1	0003-0054-1156	3	66.087	26.759	66.087	35.553
Aged	ATRA	1	0003-0050-1135	3	607.382	43.663	607.382	35.815
Aged	ATRA	1	0003-0002-0095	3	87.687	55.589	87.687	36
Aged	ATRA	1	0003-0046-1039	3	515.066	46.325	515.066	36.214
Aged	ATRA	1	0003-0003-0095	3	109.03	24.068	109.03	36.665
Aged	ATRA	1	0003-0019-0261	3	80.487	49.454	80.487	36.681
Aged	ATRA	1	0003-0001-0013	3	70.201	36.022	70.201	37.421
Aged	ATRA	1	0003-0021-0338	3	129.088	40.277	129.088	38.849
Aged	ATRA	1	0003-0022-0451	3	72.773	27.975	72.773	39.276
Aged	ATRA	1	0003-0044-0957	3	84.344	43.345	84.344	39.36
Aged	ATRA	1	0003-0058-1190	3	60.687	39.864	60.687	40.352
Aged	ATRA	1	0003-0035-0730	3	113.916	45.625	113.916	40.643
Aged	ATRA	1	0003-0011-0214	3	50.144	26.462	50.144	40.959
Aged	ATRA	1	0003-0004-0112	3	55.544	25.69	55.544	42.019
Aged	ATRA	1	0003-0041-0822	3	118.545	48.056	118.545	42.119
Aged	ATRA	1	0003-0016-0237	3	60.172	44.462	60.172	42.278
Aged	ATRA	1	0003-0010-0204	3	55.029	25.15	55.029	42.762
Aged	ATRA	1	0003-0006-0187	3	59.915	25.219	59.915	42.897
Aged	ATRA	1	0003-0023-0464	3	95.144	29.343	95.144	44.708
Aged	ATRA	1	0003-0053-1143	3	82.544	39.243	82.544	45.495
Aged	ATRA	1	0003-0029-0594	3	94.63	45.554	94.63	46.128
Aged	ATRA	1	0003-0027-0565	3	83.573	54.625	83.573	46.911
Aged	ATRA	1	0003-0028-0590	3	81.516	38.022	81.516	47.729
Aged	ATRA	1	0003-0026-0555	3	78.173	55.51	78.173	48.487
Aged	ATRA	1	0003-0017-0240	3	91.544	50.778	91.544	49.045
Aged	ATRA	1	0003-0043-0943	3	89.744	49.009	89.744	49.344
Aged	ATRA	1	0003-0031-0688	3	61.201	34.387	61.201	50.782
Aged	ATRA	1	0003-0009-0209	3	123.173	52.745	123.173	51.43
Aged	ATRA	1	0003-0052-1139	3	79.973	51.958	79.973	58.196
Aged	ATRA	1	0003-0039-0771	3	148.374	76.634	148.374	64.667
Aged	ATRA	1	0003-0049-1100	3	132.945	77.381	132.945	68.246
Aged	ATRA	1	0003-0060-1256	3	81.516	68.934	81.516	84.369
Aged	ATRA	2	0001-0025-0366	1	68.658	15.169	68.658	12.296
Aged	ATRA	2	0001-0068-1332	1	63.772	26.31	63.772	12.685
Aged	ATRA	2	0001-0043-0816	1	102.345	22.146	102.345	13.912
Aged	ATRA	2	0001-0015-0202	1	71.744	18.362	71.744	16.272
Aged	ATRA	2	0001-0061-1072	1	425.579	15.64	425.579	16.47
Aged	ATRA	2	0001-0011-0134	1	69.944	21.268	69.944	16.603
Aged	ATRA	2	0001-0021-0301	1	125.231	16.756	125.231	16.996
Aged	ATRA	2	0001-0057-1024	1	90.516	22.224	90.516	17.514
Aged	ATRA	2	0001-0016-0218	1	80.744	22.481	80.744	17.567
Aged	ATRA	2	0001-0019-0290	1	67.887	19.549	67.887	17.663
Aged	ATRA	2	0001-0006-0097	1	67.373	18.019	67.373	18.332
Aged	ATRA	2	0001-0027-0472	1	95.402	19.927	95.402	18.464
Aged	ATRA	2	0001-0037-0787	1	245.318	23.462	245.318	18.74
Aged	ATRA	2	0001-0040-0795	1	110.316	28.967	110.316	19.231
Aged	ATRA	2	0001-0024-0356	1	62.744	16.996	62.744	19.516
Aged	ATRA	2	0001-0030-0681	1	128.574	16.868	128.574	20.102
Aged	ATRA	2	0001-0013-0169	1	82.801	24.357	82.801	20.453
Aged	ATRA	2	0001-0012-0153	1	90.002	24.829	90.002	20.457
Aged	ATRA	2	0001-0035-0787	1	318.348	26.679	318.348	21.087
Aged	ATRA	2	0001-0007-0110	1	137.831	19.013	137.831	21.785
Aged	ATRA	2	0001-0053-0928	1	78.944	22.893	78.944	22.391
Aged	ATRA	2	0001-0065-1226	1	279.005	27.607	279.005	22.572
Aged	ATRA	2	0001-0071-1440	1	156.603	19.442	156.603	22.959
Aged	ATRA	2	0001-0034-0771	1	163.288	26.326	163.288	24.485
Aged	ATRA	2	0001-0047-0866	1	69.944	41.39	69.944	25.088
Aged	ATRA	2	0001-0063-1122	1	201.346	35.457	201.346	26.64
Aged	ATRA	2	0001-0045-0849	1	63.515	25.486	63.515	27.004
Aged	ATRA	2	0001-0080-1526	1	61.972	39.228	61.972	28.046
Aged	ATRA	2	0001-0042-0813	1	179.232	42.248	179.232	28.172
Aged	ATRA	2	0001-0002-0050	1	67.63	41.73	67.63	30.471
Aged	ATRA	2	0001-0069-1388	1	186.175	46.659	186.175	30.486
Aged	ATRA	2	0001-0073-1459	1	77.144	51.173	77.144	31.23
Aged	ATRA	2	0001-0004-0081	1	83.573	31.228	83.573	31.289
Aged	ATRA	2	0001-0044-0813	1	97.973	29.339	97.973	31.417
Aged	ATRA	2	0001-0046-0857	1	164.831	52.934	164.831	31.992
Aged	ATRA	2	0001-0014-0196	1	310.119	41.335	310.119	32.09
Aged	ATRA	2	0001-0022-0338	1	451.293	40.788	451.293	33.072
Aged	ATRA	2	0001-0056-1015	1	150.174	56.57	150.174	33.123
Aged	ATRA	2	0001-0066-1244	1	77.916	47.228	77.916	33.201
Aged	ATRA	2	0001-0018-0279	1	286.976	45.005	286.976	34.262
Aged	ATRA	2	0001-0008-0108	1	68.915	63.959	68.915	34.784
Aged	ATRA	2	0001-0038-0783	1	65.83	23.285	65.83	35.273
Aged	ATRA	2	0001-0001-0022	1	68.915	51.836	68.915	35.41
Aged	ATRA	2	0001-0050-0913	1	126.774	48.327	126.774	35.462
Aged	ATRA	2	0001-0005-0091	1	63.001	41.886	63.001	35.898
Aged	ATRA	2	0001-0058-1042	1	207.518	54.082	207.518	36.088
Aged	ATRA	2	0001-0054-0946	1	78.173	47.727	78.173	36.993
Aged	ATRA	2	0001-0020-0302	1	129.602	53.851	129.602	37.925
Aged	ATRA	2	0001-0070-1410	1	75.858	39.454	75.858	38.254
Aged	ATRA	2	0001-0072-1449	1	91.287	45.577	91.287	38.575
Aged	ATRA	2	0001-0079-1513	1	160.974	55.073	160.974	39.847
Aged	ATRA	2	0001-0031-0728	1	187.717	46.689	187.717	39.995
Aged	ATRA	2	0001-0078-1510	1	167.403	29.587	167.403	41.35
Aged	ATRA	2	0001-0064-1136	1	79.201	59.523	79.201	42.032
Aged	ATRA	2	0001-0003-0067	1	70.715	45.753	70.715	42.455
Aged	ATRA	2	0001-0009-0128	1	64.03	65.759	64.03	43.518
Aged	ATRA	2	0001-0077-1503	1	167.917	57.841	167.917	45.617
Aged	ATRA	2	0001-0060-1054	1	324.52	62.458	324.52	46.146
Aged	ATRA	2	0001-0062-1114	1	175.117	47.548	175.117	46.9
Aged	ATRA	2	0001-0010-0136	1	74.316	70.955	74.316	47.028
Aged	ATRA	2	0001-0036-0783	1	151.46	39.351	151.46	59.825
Aged	ATRA	2	0001-0075-1484	1	88.716	48.757	88.716	75.525
Aged	ATRA	2	0002-0008-0413	2	85.63	22.243	85.63	13.88
Aged	ATRA	2	0002-0003-0174	2	73.801	31.544	73.801	21.411
Aged	ATRA	2	0002-0005-0220	2	73.801	34.185	73.801	22.261
Aged	ATRA	2	0002-0024-1204	2	151.974	35.237	151.974	26.694
Aged	ATRA	2	0002-0015-0624	2	76.116	30.939	76.116	29.797
Aged	ATRA	2	0002-0004-0197	2	87.173	35.507	87.173	30.174
Aged	ATRA	2	0002-0028-1409	2	249.947	37.091	249.947	32.22
Aged	ATRA	2	0002-0009-0483	2	72.773	39.608	72.773	32.905
Aged	ATRA	2	0002-0007-0333	2	70.201	31.883	70.201	33.179
Aged	ATRA	2	0002-0026-1306	2	98.745	35.781	98.745	33.734
Aged	ATRA	2	0002-0022-0960	2	97.716	35.024	97.716	34.026
Aged	ATRA	2	0002-0025-1255	2	74.058	23.465	74.058	36.885
Aged	ATRA	2	0002-0021-0872	2	66.601	19.865	66.601	37.158
Aged	ATRA	2	0002-0011-0504	2	87.173	44.625	87.173	38.625
Aged	ATRA	2	0002-0018-0746	2	78.687	46.761	78.687	38.765
Aged	ATRA	2	0002-0027-1370	2	80.744	43.621	80.744	40.634
Aged	ATRA	2	0002-0020-0831	2	85.63	47.793	85.63	41.685
Aged	ATRA	2	0002-0019-0823	2	86.401	24.402	86.401	42.917
Aged	ATRA	2	0002-0010-0489	2	79.716	44.197	79.716	43.387
Aged	ATRA	2	0002-0013-0524	2	84.087	49.257	84.087	44.239
Aged	ATRA	2	0002-0017-0682	2	76.373	23.202	76.373	44.492
Aged	ATRA	2	0002-0012-0507	2	92.316	47.496	92.316	46.156
Aged	ATRA	2	0002-0002-0137	2	102.087	49.798	102.087	46.778
Aged	ATRA	2	0002-0014-0532	2	89.487	57.79	89.487	60.517
Aged	ATRA	2	0002-0016-0633	2	80.487	57.626	80.487	61.262
Aged	ATRA	2	0003-0024-0674	3	73.287	16.477	73.287	12.211
Aged	ATRA	2	0003-0010-0313	3	111.602	18.323	111.602	16.788
Aged	ATRA	2	0003-0056-1191	3	236.318	21.084	236.318	16.886
Aged	ATRA	2	0003-0044-0924	3	156.603	19.711	156.603	19.581
Aged	ATRA	2	0003-0048-0945	3	84.087	15.798	84.087	21.869
Aged	ATRA	2	0003-0019-0534	3	109.03	21.741	109.03	22.613
Aged	ATRA	2	0003-0031-0770	3	88.201	47.192	88.201	23.131
Aged	ATRA	2	0003-0017-0470	3	307.805	19.294	307.805	24.296
Aged	ATRA	2	0003-0066-1527	3	86.916	30.553	86.916	24.402
Aged	ATRA	2	0003-0001-0065	3	70.973	32.359	70.973	24.652
Aged	ATRA	2	0003-0005-0265	3	118.288	27.752	118.288	26.309
Aged	ATRA	2	0003-0033-0810	3	80.744	44.952	80.744	27.541
Aged	ATRA	2	0003-0042-0890	3	81.259	29.937	81.259	28.12
Aged	ATRA	2	0003-0029-0757	3	141.688	26.229	141.688	28.608
Aged	ATRA	2	0003-0049-0948	3	110.316	23.061	110.316	28.8
Aged	ATRA	2	0003-0026-0684	3	62.744	22.344	62.744	28.889
Aged	ATRA	2	0003-0012-0343	3	138.602	19.054	138.602	29.219
Aged	ATRA	2	0003-0003-0123	3	76.63	34.93	76.63	29.517
Aged	ATRA	2	0003-0053-1051	3	63.515	28.547	63.515	31.223
Aged	ATRA	2	0003-0061-1378	3	236.061	34.995	236.061	32.029
Aged	ATRA	2	0003-0022-0558	3	94.887	52.442	94.887	32.057
Aged	ATRA	2	0003-0032-0788	3	121.373	46.136	121.373	32.644
Aged	ATRA	2	0003-0051-1021	3	216.004	32.779	216.004	33.549
Aged	ATRA	2	0003-0043-0913	3	77.401	42.246	77.401	34.914
Aged	ATRA	2	0003-0034-0816	3	113.916	44.747	113.916	34.977
Aged	ATRA	2	0003-0007-0271	3	66.601	44.073	66.601	35.502
Aged	ATRA	2	0003-0052-1017	3	61.972	25.851	61.972	35.606
Aged	ATRA	2	0003-0058-1299	3	180.003	30.414	180.003	35.614
Aged	ATRA	2	0003-0046-0930	3	97.459	21.586	97.459	35.71
Aged	ATRA	2	0003-0035-0817	3	83.059	61.746	83.059	35.854
Aged	ATRA	2	0003-0064-1458	3	100.802	36.056	100.802	36.758
Aged	ATRA	2	0003-0009-0282	3	55.287	44.749	55.287	36.879
Aged	ATRA	2	0003-0050-0969	3	79.201	39.409	79.201	38.653
Aged	ATRA	2	0003-0011-0316	3	67.115	23.686	67.115	39.123
Aged	ATRA	2	0003-0004-0145	3	69.687	34.417	69.687	39.435
Aged	ATRA	2	0003-0063-1439	3	161.488	20.143	161.488	40.419
Aged	ATRA	2	0003-0025-0699	3	441.265	47.194	441.265	41.966
Aged	ATRA	2	0003-0039-0860	3	141.945	42.112	141.945	42.134
Aged	ATRA	2	0003-0027-0702	3	89.23	44.827	89.23	43.602
Aged	ATRA	2	0003-0016-0445	3	125.231	52.678	125.231	45.606
Aged	ATRA	2	0003-0028-0730	3	203.146	51.163	203.146	49.413
Aged	ATRA	2	0003-0047-0942	3	89.487	46.282	89.487	50.296
Aged	ATRA	2	0003-0023-0611	3	93.087	55.246	93.087	51.829
Aged	ATRA	2	0003-0006-0263	3	63.001	24.2	63.001	52.478
Aged	ATRA	2	0003-0062-1398	3	93.602	61.775	93.602	53.78
Aged	ATRA	2	0003-0055-1152	3	91.544	51.989	91.544	55.587
Aged	ATRA	2	0003-0015-0425	3	156.345	57.359	156.345	61.875
Aged	ATRA	2	0003-0008-0286	3	146.831	57.807	146.831	70.632
Aged	ATRA	2	0003-0013-0380	3	401.15	99.576	401.15	118.763
Aged	ATRA	3	0001-0003-0033	1	58.115	19.08	58.115	15.018
Aged	ATRA	3	0001-0043-0595	1	92.316	16.978	92.316	15.1
Aged	ATRA	3	0001-0044-0612	1	63.001	15.996	63.001	15.155
Aged	ATRA	3	0001-0013-0335	1	110.059	19.495	110.059	19.325
Aged	ATRA	3	0001-0036-0555	1	95.144	29.311	95.144	21.546
Aged	ATRA	3	0001-0042-0590	1	93.602	19.475	93.602	22.871
Aged	ATRA	3	0001-0030-0474	1	115.716	26.749	115.716	22.92
Aged	ATRA	3	0001-0016-0355	1	83.83	22.215	83.83	23.055
Aged	ATRA	3	0001-0001-0021	1	65.83	19.621	65.83	23.254
Aged	ATRA	3	0001-0015-0357	1	123.945	20.218	123.945	23.772
Aged	ATRA	3	0001-0026-0439	1	80.744	25.787	80.744	23.914
Aged	ATRA	3	0001-0061-0928	1	86.659	21.552	86.659	23.92
Aged	ATRA	3	0001-0055-0772	1	72.001	17.279	72.001	24.311
Aged	ATRA	3	0001-0006-0169	1	166.631	18.366	166.631	24.474
Aged	ATRA	3	0001-0012-0323	1	85.116	26.033	85.116	25.921
Aged	ATRA	3	0001-0018-0368	1	165.603	27.315	165.603	26.393
Aged	ATRA	3	0001-0032-0501	1	174.346	25.438	174.346	28.118
Aged	ATRA	3	0001-0025-0418	1	78.173	34.211	78.173	28.243
Aged	ATRA	3	0001-0058-0853	1	88.201	31.776	88.201	29.475
Aged	ATRA	3	0001-0008-0199	1	64.801	22.524	64.801	29.897
Aged	ATRA	3	0001-0038-0577	1	304.205	24.418	304.205	31.094
Aged	ATRA	3	0001-0034-0525	1	65.058	43.182	65.058	31.387
Aged	ATRA	3	0001-0022-0398	1	60.944	35.819	60.944	33.186
Aged	ATRA	3	0001-0028-0449	1	76.63	43.379	76.63	33.839
Aged	ATRA	3	0001-0045-0614	1	79.201	45.727	79.201	34.156
Aged	ATRA	3	0001-0024-0423	1	150.431	40.773	150.431	34.344
Aged	ATRA	3	0001-0021-0390	1	116.488	42.909	116.488	34.494
Aged	ATRA	3	0001-0041-0589	1	83.316	35.827	83.316	34.534
Aged	ATRA	3	0001-0053-0753	1	125.745	41.045	125.745	34.949
Aged	ATRA	3	0001-0014-0342	1	160.203	18.926	160.203	34.965
Aged	ATRA	3	0001-0062-0946	1	100.287	31.277	100.287	36.026
Aged	ATRA	3	0001-0019-0375	1	136.031	38.374	136.031	36.588
Aged	ATRA	3	0001-0035-0553	1	136.545	46.448	136.545	37.996
Aged	ATRA	3	0001-0020-0380	1	75.344	38.799	75.344	39.765
Aged	ATRA	3	0001-0029-0454	1	106.973	53.142	106.973	49.171
Aged	ATRA	3	0001-0011-0308	1	83.83	42.353	83.83	49.199
Aged	ATRA	3	0001-0017-0364	1	207.003	62.24	207.003	51.713
Aged	ATRA	3	0001-0005-0139	1	100.287	67.667	100.287	52.087
Aged	ATRA	3	0001-0033-0510	1	72.773	53.431	72.773	56.452
Aged	ATRA	3	0001-0007-0216	1	448.208	62.74	448.208	58.426
Aged	ATRA	3	0001-0031-0496	1	170.746	54.747	170.746	58.636
Aged	ATRA	3	0001-0048-0640	1	208.546	55.162	208.546	61.207
Aged	ATRA	3	0001-0004-0116	1	101.059	56.57	101.059	61.31
Aged	ATRA	3	0001-0049-0639	1	141.431	69.156	141.431	67.036
Aged	ATRA	3	0001-0010-0225	1	108.516	74.372	108.516	72.725
Aged	ATRA	3	0001-0002-0026	1	126.774	84.493	126.774	89.517
Aged	ATRA	3	0001-0040-0579	1	165.088	85.206	165.088	106.916
Aged	ATRA	3	0002-0004-0387	2	62.487	15.181	62.487	13.737
Aged	ATRA	3	0002-0024-1104	2	63.001	16.8	63.001	22.845
Aged	ATRA	3	0002-0009-0703	2	54.001	18.538	54.001	28.59
Aged	ATRA	3	0002-0016-0837	2	93.087	25.03	93.087	30.144
Aged	ATRA	3	0002-0025-1107	2	79.201	35.175	79.201	30.38
Aged	ATRA	3	0002-0023-1065	2	71.23	24.076	71.23	32.079
Aged	ATRA	3	0002-0002-0066	2	61.715	49.467	61.715	43.033
Aged	ATRA	3	0002-0030-1458	2	80.23	32.042	80.23	43.295
Aged	ATRA	3	0002-0019-0931	2	70.458	56.843	70.458	44.376
Aged	ATRA	3	0002-0001-0058	2	62.23	54.715	62.23	44.855
Aged	ATRA	3	0002-0022-1025	2	75.087	35.397	75.087	45
Aged	ATRA	3	0002-0012-0806	2	81.516	39.688	81.516	47.782
Aged	ATRA	3	0002-0028-1306	2	185.146	41.968	185.146	48.626
Aged	ATRA	3	0002-0021-0993	2	75.087	44.099	75.087	48.962
Aged	ATRA	3	0002-0018-0850	2	100.03	61.452	100.03	50.591
Aged	ATRA	3	0002-0017-0844	2	118.802	41.435	118.802	51.719
Aged	ATRA	3	0002-0010-0791	2	75.601	46.248	75.601	51.83
Aged	ATRA	3	0002-0006-0468	2	119.831	38.554	119.831	52.073
Aged	ATRA	3	0002-0011-0795	2	69.944	43.688	69.944	53.684
Aged	ATRA	3	0002-0005-0419	2	109.802	42.3	109.802	56.506
Aged	ATRA	3	0002-0014-0823	2	64.544	47.418	64.544	56.948
Aged	ATRA	3	0002-0003-0330	2	69.43	42.878	69.43	58.404
Aged	ATRA	3	0002-0029-1380	2	80.23	45.423	80.23	59.413
Aged	ATRA	3	0002-0020-0992	2	208.032	49.806	208.032	64.412
Aged	ATRA	3	0002-0027-1232	2	105.687	57.1	105.687	65.774
Aged	ATRA	3	0002-0026-1154	2	102.602	69.148	102.602	66.383
Aged	ATRA	3	0002-0007-0521	2	130.116	54.049	130.116	73.026
Aged	ATRA	3	0002-0008-0529	2	88.459	60.096	88.459	89.221
Aged	ATRA	3	0003-0064-1072	3	57.601	15.067	57.601	15.562
Aged	ATRA	3	0003-0069-1312	3	232.461	17.502	232.461	18.449
Aged	ATRA	3	0003-0066-1105	3	67.373	21.145	67.373	19.26
Aged	ATRA	3	0003-0052-0713	3	135.517	19.968	135.517	19.342
Aged	ATRA	3	0003-0035-0481	3	54.258	15.526	54.258	20.55
Aged	ATRA	3	0003-0043-0552	3	69.944	22.033	69.944	21.004
Aged	ATRA	3	0003-0001-0040	3	120.345	22.654	120.345	27.472
Aged	ATRA	3	0003-0049-0693	3	64.287	20.788	64.287	28.424
Aged	ATRA	3	0003-0055-0743	3	62.487	29.823	62.487	29.383
Aged	ATRA	3	0003-0057-0754	3	91.544	33.949	91.544	30.461
Aged	ATRA	3	0003-0034-0473	3	59.144	18.822	59.144	30.648
Aged	ATRA	3	0003-0045-0568	3	74.83	28.722	74.83	32.213
Aged	ATRA	3	0003-0025-0275	3	68.915	44.653	68.915	33.16
Aged	ATRA	3	0003-0023-0216	3	74.573	49.607	74.573	33.652
Aged	ATRA	3	0003-0011-0127	3	72.773	19.466	72.773	36.502
Aged	ATRA	3	0003-0002-0063	3	70.458	51.73	70.458	36.679
Aged	ATRA	3	0003-0037-0509	3	117.516	39.845	117.516	38.545
Aged	ATRA	3	0003-0051-0701	3	61.458	38.925	61.458	38.703
Aged	ATRA	3	0003-0050-0696	3	73.544	47.472	73.544	38.909
Aged	ATRA	3	0003-0020-0178	3	67.887	52.758	67.887	41.527
Aged	ATRA	3	0003-0010-0105	3	73.801	39.47	73.801	41.756
Aged	ATRA	3	0003-0019-0175	3	61.715	37.871	61.715	42.175
Aged	ATRA	3	0003-0068-1209	3	299.834	41.516	299.834	42.259
Aged	ATRA	3	0003-0032-0436	3	84.344	45.875	84.344	44.61
Aged	ATRA	3	0003-0040-0540	3	151.203	28.4	151.203	45.369
Aged	ATRA	3	0003-0006-0081	3	72.516	46.17	72.516	45.468
Aged	ATRA	3	0003-0047-0670	3	80.487	50.07	80.487	46.185
Aged	ATRA	3	0003-0044-0569	3	74.83	50.784	74.83	46.533
Aged	ATRA	3	0003-0059-0766	3	91.544	47.312	91.544	46.618
Aged	ATRA	3	0003-0026-0300	3	74.573	57.579	74.573	46.759
Aged	ATRA	3	0003-0015-0163	3	74.83	48.629	74.83	47.68
Aged	ATRA	3	0003-0071-1344	3	217.804	30.321	217.804	48.895
Aged	ATRA	3	0003-0054-0743	3	117.259	43.614	117.259	49.658
Aged	ATRA	3	0003-0038-0515	3	161.488	52.801	161.488	49.71
Aged	ATRA	3	0003-0003-0071	3	114.43	54.148	114.43	50.052
Aged	ATRA	3	0003-0039-0524	3	170.746	51.794	170.746	51.265
Aged	ATRA	3	0003-0067-1173	3	145.545	51.691	145.545	51.292
Aged	ATRA	3	0003-0053-0713	3	73.03	53.581	73.03	52.602
Aged	ATRA	3	0003-0062-0809	3	81.001	58.575	81.001	52.625
Aged	ATRA	3	0003-0033-0470	3	85.887	45.572	85.887	52.698
Aged	ATRA	3	0003-0005-0079	3	63.515	56.117	63.515	54
Aged	ATRA	3	0003-0056-0742	3	71.744	46.176	71.744	55.735
Aged	ATRA	3	0003-0024-0250	3	84.601	63.988	84.601	56.508
Aged	ATRA	3	0003-0030-0409	3	71.23	28.079	71.23	57.137
Aged	ATRA	3	0003-0012-0139	3	81.516	33.47	81.516	62.347
Aged	ATRA	3	0003-0013-0156	3	76.63	61.483	76.63	62.493
Aged	ATRA	3	0003-0022-0195	3	77.401	75.877	77.401	66.452
Aged	ATRA	3	0003-0028-0390	3	137.317	36.532	137.317	68.275
Aged	ATRA	3	0003-0007-0086	3	82.801	68.668	82.801	68.289
Aged	ATRA	3	0003-0014-0158	3	79.973	53.315	79.973	69.569
Aged	ATRA	3	0003-0046-0653	3	68.658	38.476	68.658	72.446
Aged	ATRA	3	0003-0041-0539	3	133.717	69.358	133.717	73.969
Aged	ATRA	3	0003-0009-0108	3	286.462	90.218	286.462	75.09
Aged	ATRA	3	0003-0017-0174	3	110.316	71.301	110.316	75.462
Aged	ATRA	3	0003-0008-0107	3	354.863	86.24	354.863	81.943
Aged	ATRA	3	0003-0016-0171	3	84.087	81.217	84.087	87.93
Aged	ATRA	3	0003-0018-0174	3	87.687	93.663	87.687	95.959
Aged	ATRA	4	0001-0056-0362	1	50.915	20.066	50.915	13.051
Aged	ATRA	4	0001-0010-0056	1	87.687	16.965	87.687	13.982
Aged	ATRA	4	0001-0118-1327	1	77.144	18.783	77.144	14.01
Aged	ATRA	4	0001-0014-0068	1	56.058	28.839	56.058	14.018
Aged	ATRA	4	0001-0099-0931	1	54.515	22.165	54.515	15.066
Aged	ATRA	4	0001-0087-0714	1	133.459	22.707	133.459	16.042
Aged	ATRA	4	0001-0084-0630	1	121.888	15.363	121.888	17.724
Aged	ATRA	4	0001-0002-0018	1	52.715	19.215	52.715	18.054
Aged	ATRA	4	0001-0008-0046	1	67.373	21.332	67.373	18.073
Aged	ATRA	4	0001-0105-1090	1	55.029	15.491	55.029	18.322
Aged	ATRA	4	0001-0058-0378	1	60.172	23.615	60.172	18.513
Aged	ATRA	4	0001-0005-0030	1	71.487	20.924	71.487	18.77
Aged	ATRA	4	0001-0122-1392	1	79.458	23.401	79.458	18.935
Aged	ATRA	4	0001-0113-1248	1	72.258	30.708	72.258	19.125
Aged	ATRA	4	0001-0001-0014	1	60.687	21.144	60.687	19.157
Aged	ATRA	4	0001-0091-0821	1	62.744	17.75	62.744	19.242
Aged	ATRA	4	0001-0025-0115	1	72.516	29.064	72.516	19.422
Aged	ATRA	4	0001-0053-0342	1	72.516	19.206	72.516	19.482
Aged	ATRA	4	0001-0129-1510	1	71.487	32.273	71.487	19.723
Aged	ATRA	4	0001-0096-0899	1	94.116	25.822	94.116	20.735
Aged	ATRA	4	0001-0013-0066	1	61.458	21.519	61.458	22.201
Aged	ATRA	4	0001-0075-0492	1	50.658	30.975	50.658	22.289
Aged	ATRA	4	0001-0092-0828	1	113.916	41.88	113.916	22.698
Aged	ATRA	4	0001-0104-1078	1	118.802	34.639	118.802	23.818
Aged	ATRA	4	0001-0077-0532	1	139.631	29.93	139.631	23.873
Aged	ATRA	4	0001-0106-1095	1	52.201	21.714	52.201	24.596
Aged	ATRA	4	0001-0026-0127	1	102.859	31.905	102.859	24.753
Aged	ATRA	4	0001-0089-0800	1	259.976	20.48	259.976	26.502
Aged	ATRA	4	0001-0020-0093	1	131.917	38.914	131.917	26.704
Aged	ATRA	4	0001-0012-0063	1	57.858	29.996	57.858	27.08
Aged	ATRA	4	0001-0074-0485	1	71.23	29.112	71.23	27.094
Aged	ATRA	4	0001-0057-0366	1	57.858	48.853	57.858	27.302
Aged	ATRA	4	0001-0018-0085	1	66.601	43.942	66.601	27.467
Aged	ATRA	4	0001-0006-0046	1	211.632	50.795	211.632	28.306
Aged	ATRA	4	0001-0130-1517	1	69.173	27.565	69.173	28.881
Aged	ATRA	4	0001-0102-1053	1	187.203	42.294	187.203	29.468
Aged	ATRA	4	0001-0093-0847	1	72.516	58.798	72.516	30.184
Aged	ATRA	4	0001-0030-0153	1	65.83	68.656	65.83	31.516
Aged	ATRA	4	0001-0098-0920	1	86.916	59.166	86.916	31.66
Aged	ATRA	4	0001-0080-0555	1	54.772	52.465	54.772	31.948
Aged	ATRA	4	0001-0068-0445	1	176.917	59.811	176.917	31.958
Aged	ATRA	4	0001-0045-0269	1	63.001	24.996	63.001	32.078
Aged	ATRA	4	0001-0054-0366	1	153.774	41.334	153.774	33.104
Aged	ATRA	4	0001-0073-0468	1	59.915	29.923	59.915	34.112
Aged	ATRA	4	0001-0117-1293	1	158.66	50.353	158.66	35.016
Aged	ATRA	4	0001-0036-0195	1	73.287	64.453	73.287	35.232
Aged	ATRA	4	0001-0051-0319	1	83.316	51.281	83.316	35.235
Aged	ATRA	4	0001-0114-1261	1	276.433	45.944	276.433	36.312
Aged	ATRA	4	0001-0065-0421	1	63.515	56	63.515	36.583
Aged	ATRA	4	0001-0110-1193	1	100.545	56.105	100.545	38.258
Aged	ATRA	4	0001-0090-0782	1	77.658	21.01	77.658	38.493
Aged	ATRA	4	0001-0040-0205	1	64.03	54.225	64.03	38.739
Aged	ATRA	4	0001-0116-1263	1	69.687	52.114	69.687	39.247
Aged	ATRA	4	0001-0029-0148	1	214.718	60.819	214.718	39.451
Aged	ATRA	4	0001-0007-0043	1	117.516	50.788	117.516	39.547
Aged	ATRA	4	0001-0041-0209	1	66.344	53.953	66.344	39.814
Aged	ATRA	4	0001-0043-0226	1	69.43	57.856	69.43	40.007
Aged	ATRA	4	0001-0032-0177	1	67.887	77.686	67.887	41.405
Aged	ATRA	4	0001-0048-0298	1	99.002	55.299	99.002	41.46
Aged	ATRA	4	0001-0011-0066	1	102.859	35.153	102.859	41.633
Aged	ATRA	4	0001-0023-0114	1	123.173	63.96	123.173	42.098
Aged	ATRA	4	0001-0109-1153	1	75.087	62.962	75.087	42.161
Aged	ATRA	4	0001-0088-0735	1	118.031	48.447	118.031	43.425
Aged	ATRA	4	0001-0028-0130	1	69.944	55.408	69.944	43.43
Aged	ATRA	4	0001-0095-0892	1	76.887	58.411	76.887	43.656
Aged	ATRA	4	0001-0031-0171	1	88.201	61.685	88.201	44.114
Aged	ATRA	4	0001-0017-0081	1	106.973	67.757	106.973	44.363
Aged	ATRA	4	0001-0082-0585	1	116.231	50.387	116.231	44.42
Aged	ATRA	4	0001-0050-0319	1	72.001	69.986	72.001	44.661
Aged	ATRA	4	0001-0060-0389	1	128.059	68.197	128.059	45.189
Aged	ATRA	4	0001-0024-0112	1	73.03	57.556	73.03	45.718
Aged	ATRA	4	0001-0037-0202	1	75.344	82.464	75.344	46.038
Aged	ATRA	4	0001-0119-1366	1	60.944	56.553	60.944	46.502
Aged	ATRA	4	0001-0035-0194	1	70.201	71.52	70.201	46.901
Aged	ATRA	4	0001-0112-1256	1	228.09	59.93	228.09	47.162
Aged	ATRA	4	0001-0009-0051	1	88.459	69.799	88.459	47.991
Aged	ATRA	4	0001-0019-0089	1	102.087	97.156	102.087	48.7
Aged	ATRA	4	0001-0085-0664	1	70.458	34.931	70.458	48.748
Aged	ATRA	4	0001-0072-0469	1	154.288	58.237	154.288	48.835
Aged	ATRA	4	0001-0107-1098	1	77.144	63.053	77.144	49.93
Aged	ATRA	4	0001-0042-0217	1	69.173	78.487	69.173	50.907
Aged	ATRA	4	0001-0021-0104	1	324.263	76.999	324.263	51.967
Aged	ATRA	4	0001-0049-0316	1	103.887	71.562	103.887	52.614
Aged	ATRA	4	0001-0003-0020	1	129.088	50.002	129.088	52.651
Aged	ATRA	4	0001-0039-0206	1	119.316	54.241	119.316	52.912
Aged	ATRA	4	0001-0069-0446	1	67.887	87.432	67.887	54.223
Aged	ATRA	4	0001-0064-0421	1	148.374	73.276	148.374	55.256
Aged	ATRA	4	0001-0033-0194	1	171.26	80.074	171.26	55.919
Aged	ATRA	4	0001-0103-1077	1	130.888	77.47	130.888	56.387
Aged	ATRA	4	0001-0067-0435	1	110.573	58.907	110.573	57.17
Aged	ATRA	4	0001-0108-1112	1	69.43	50.556	69.43	57.852
Aged	ATRA	4	0001-0044-0241	1	121.888	78.565	121.888	58.287
Aged	ATRA	4	0001-0046-0291	1	104.145	55.442	104.145	58.894
Aged	ATRA	4	0001-0062-0403	1	113.916	73.747	113.916	58.926
Aged	ATRA	4	0001-0066-0426	1	100.03	88.427	100.03	59.031
Aged	ATRA	4	0001-0071-0462	1	54.001	24.19	54.001	59.138
Aged	ATRA	4	0001-0052-0340	1	73.03	75.989	73.03	59.32
Aged	ATRA	4	0001-0061-0391	1	112.888	90.613	112.888	60.526
Aged	ATRA	4	0001-0027-0130	1	109.03	81.847	109.03	60.854
Aged	ATRA	4	0001-0022-0095	1	103.116	98.571	103.116	61.389
Aged	ATRA	4	0001-0038-0203	1	85.887	79.132	85.887	63.213
Aged	ATRA	4	0001-0004-0030	1	160.46	90.079	160.46	67.404
Aged	ATRA	4	0001-0015-0072	1	74.058	140.347	74.058	68.837
Aged	ATRA	4	0001-0081-0573	1	81.773	98.619	81.773	69.629
Aged	ATRA	4	0001-0055-0359	1	73.03	75.993	73.03	71.567
Aged	ATRA	4	0001-0063-0427	1	636.182	100.681	636.182	76.411
Aged	ATRA	4	0001-0034-0193	1	91.544	91.719	91.544	77.938
Aged	ATRA	4	0001-0083-0613	1	1216.31	101.39	1216.31	83.031
Aged	ATRA	4	0001-0016-0085	1	152.231	123.331	152.231	89.779
Aged	ATRA	4	0002-0017-1189	2	75.344	26.785	75.344	19.048
Aged	ATRA	4	0002-0020-1515	2	56.058	17.248	56.058	25.055
Aged	ATRA	4	0002-0005-0722	2	82.801	26.637	82.801	26.363
Aged	ATRA	4	0002-0002-0382	2	74.83	22.302	74.83	30.282
Aged	ATRA	4	0002-0013-1032	2	104.145	37.807	104.145	30.817
Aged	ATRA	4	0002-0010-1008	2	79.973	39.514	79.973	30.826
Aged	ATRA	4	0002-0011-1010	2	83.059	34.443	83.059	31.415
Aged	ATRA	4	0002-0018-1225	2	113.659	20.586	113.659	32.826
Aged	ATRA	4	0002-0003-0423	2	94.887	36.033	94.887	33.778
Aged	ATRA	4	0002-0014-1067	2	129.602	40.21	129.602	34.806
Aged	ATRA	4	0002-0009-0963	2	121.116	49.643	121.116	37.091
Aged	ATRA	4	0002-0007-0738	2	79.458	39.016	79.458	38.628
Aged	ATRA	4	0002-0004-0712	2	85.887	41.913	85.887	39.281
Aged	ATRA	4	0002-0008-0960	2	103.887	45.631	103.887	39.829
Aged	ATRA	4	0002-0006-0735	2	92.316	47.838	92.316	48.136
Aged	ATRA	4	0003-0006-0195	3	86.659	17.16	86.659	12.469
Aged	ATRA	4	0003-0045-0815	3	54.001	18.395	54.001	14.652
Aged	ATRA	4	0003-0021-0374	3	85.887	20.006	85.887	17.431
Aged	ATRA	4	0003-0037-0686	3	57.858	20.689	57.858	18.916
Aged	ATRA	4	0003-0011-0274	3	74.316	21.512	74.316	20.83
Aged	ATRA	4	0003-0034-0670	3	86.659	25.697	86.659	20.887
Aged	ATRA	4	0003-0041-0735	3	71.23	31.755	71.23	21.097
Aged	ATRA	4	0003-0040-0715	3	67.887	31.773	67.887	21.958
Aged	ATRA	4	0003-0012-0279	3	70.458	24.485	70.458	22.865
Aged	ATRA	4	0003-0047-0834	3	81.773	34.676	81.773	24.415
Aged	ATRA	4	0003-0032-0613	3	80.23	32.231	80.23	25.949
Aged	ATRA	4	0003-0030-0537	3	69.43	35.404	69.43	29.733
Aged	ATRA	4	0003-0053-0896	3	74.573	32.103	74.573	30.017
Aged	ATRA	4	0003-0061-1413	3	57.601	21.308	57.601	30.388
Aged	ATRA	4	0003-0039-0715	3	100.545	47.639	100.545	32.977
Aged	ATRA	4	0003-0009-0264	3	79.973	41.235	79.973	33.19
Aged	ATRA	4	0003-0023-0441	3	75.601	41.973	75.601	33.435
Aged	ATRA	4	0003-0049-0838	3	76.887	43.057	76.887	34.02
Aged	ATRA	4	0003-0002-0058	3	54.258	26.768	54.258	36.995
Aged	ATRA	4	0003-0051-0848	3	104.659	37.757	104.659	37.177
Aged	ATRA	4	0003-0025-0464	3	100.802	43.077	100.802	37.423
Aged	ATRA	4	0003-0046-0822	3	130.116	44.174	130.116	38.219
Aged	ATRA	4	0003-0035-0683	3	82.801	52.161	82.801	39.186
Aged	ATRA	4	0003-0004-0108	3	66.601	44.282	66.601	39.293
Aged	ATRA	4	0003-0016-0344	3	72.516	53.007	72.516	40.145
Aged	ATRA	4	0003-0054-0905	3	74.316	45.54	74.316	40.557
Aged	ATRA	4	0003-0014-0310	3	245.061	35.49	245.061	40.623
Aged	ATRA	4	0003-0052-0868	3	77.658	51.149	77.658	41.546
Aged	ATRA	4	0003-0031-0574	3	73.544	45.927	73.544	41.752
Aged	ATRA	4	0003-0017-0344	3	76.887	57.635	76.887	42.324
Aged	ATRA	4	0003-0008-0256	3	82.544	55.576	82.544	43.143
Aged	ATRA	4	0003-0038-0692	3	86.144	36.675	86.144	43.439
Aged	ATRA	4	0003-0050-0843	3	84.859	56.664	84.859	45.109
Aged	ATRA	4	0003-0015-0303	3	77.144	24.18	77.144	45.653
Aged	ATRA	4	0003-0022-0387	3	67.373	73.45	67.373	51.462
Aged	ATRA	4	0003-0013-0296	3	63.515	45.393	63.515	51.684
Aged	ATRA	4	0003-0048-0838	3	83.316	57.34	83.316	52.12
Aged	ATRA	4	0003-0044-0802	3	81.516	55.281	81.516	52.423
Aged	ATRA	4	0003-0024-0459	3	68.658	52.049	68.658	53.79
Aged	ATRA	4	0003-0005-0156	3	102.602	39.281	102.602	53.947
Aged	ATRA	4	0003-0010-0278	3	160.46	60.668	160.46	54.149
Aged	ATRA	4	0003-0001-0037	3	98.745	39.547	98.745	54.406
Aged	ATRA	4	0003-0036-0682	3	84.601	63.641	84.601	55.827
Aged	ATRA	4	0003-0026-0482	3	137.574	83.422	137.574	56.862
Aged	ATRA	4	0003-0019-0372	3	91.544	54.483	91.544	60.152
Aged	ATRA	4	0003-0033-0653	3	429.95	72.807	429.95	61.104
Aged	ATRA	4	0003-0018-0358	3	86.144	56.731	86.144	61.361
Aged	ATRA	4	0003-0020-0373	3	76.63	62.983	76.63	66.725
Aged	ATRA	4	0003-0029-0524	3	267.433	66.021	267.433	69.352
Aged	ATRA	4	0003-0028-0510	3	197.232	78.501	197.232	71.493
Aged	DMSO	1	0001-0048-0690	1	53.744	23.703	53.744	13.435
Aged	DMSO	1	0001-0040-0653	1	50.401	19.821	50.401	15.367
Aged	DMSO	1	0001-0015-0222	1	86.659	16.131	86.659	15.677
Aged	DMSO	1	0001-0027-0476	1	61.972	18.838	61.972	17.224
Aged	DMSO	1	0001-0038-0649	1	142.717	35.301	142.717	18.297
Aged	DMSO	1	0001-0033-0525	1	79.716	25.329	79.716	19.006
Aged	DMSO	1	0001-0037-0642	1	63.772	18.069	63.772	20.782
Aged	DMSO	1	0001-0049-0700	1	104.402	20.404	104.402	20.798
Aged	DMSO	1	0001-0073-1253	1	67.887	28.746	67.887	21.08
Aged	DMSO	1	0001-0009-0171	1	53.744	24.828	53.744	21.373
Aged	DMSO	1	0001-0062-1060	1	57.858	39.627	57.858	23.578
Aged	DMSO	1	0001-0068-1189	1	70.715	37.055	70.715	26.385
Aged	DMSO	1	0001-0067-1181	1	67.373	44.523	67.373	27.538
Aged	DMSO	1	0001-0035-0557	1	90.002	52.726	90.002	27.749
Aged	DMSO	1	0001-0014-0217	1	105.687	42.616	105.687	28.19
Aged	DMSO	1	0001-0069-1237	1	63.772	48.415	63.772	28.452
Aged	DMSO	1	0001-0077-1408	1	90.773	39.368	90.773	29.331
Aged	DMSO	1	0001-0028-0478	1	65.315	55.169	65.315	29.917
Aged	DMSO	1	0001-0031-0491	1	63.515	47.753	63.515	30.494
Aged	DMSO	1	0001-0044-0669	1	61.201	47.853	61.201	32.971
Aged	DMSO	1	0001-0078-1417	1	85.373	49.232	85.373	33.018
Aged	DMSO	1	0001-0065-1100	1	60.43	45.489	60.43	33.128
Aged	DMSO	1	0001-0041-0660	1	64.287	53.432	64.287	34.416
Aged	DMSO	1	0001-0008-0159	1	61.715	53.933	61.715	34.85
Aged	DMSO	1	0001-0046-0676	1	68.915	56.608	68.915	35.246
Aged	DMSO	1	0001-0054-0896	1	71.744	56.932	71.744	35.993
Aged	DMSO	1	0001-0013-0210	1	67.63	70.441	67.63	36.597
Aged	DMSO	1	0001-0012-0198	1	78.173	46.895	78.173	37.089
Aged	DMSO	1	0001-0034-0536	1	75.858	53.224	75.858	37.166
Aged	DMSO	1	0001-0020-0350	1	79.716	60.729	79.716	37.197
Aged	DMSO	1	0001-0030-0488	1	56.572	51.391	56.572	38.3
Aged	DMSO	1	0001-0016-0228	1	71.744	53.179	71.744	38.502
Aged	DMSO	1	0001-0004-0088	1	70.458	55.533	70.458	38.843
Aged	DMSO	1	0001-0006-0106	1	81.259	35.959	81.259	39.089
Aged	DMSO	1	0001-0023-0381	1	66.087	48.79	66.087	39.459
Aged	DMSO	1	0001-0039-0649	1	75.858	50.563	75.858	41.231
Aged	DMSO	1	0001-0058-0933	1	66.601	75.243	66.601	42.197
Aged	DMSO	1	0001-0010-0178	1	64.03	53.394	64.03	42.41
Aged	DMSO	1	0001-0047-0680	1	76.63	58.268	76.63	42.641
Aged	DMSO	1	0001-0076-1339	1	92.83	52.416	92.83	42.69
Aged	DMSO	1	0001-0032-0502	1	74.573	55.948	74.573	42.738
Aged	DMSO	1	0001-0066-1115	1	94.116	65.995	94.116	43.604
Aged	DMSO	1	0001-0045-0670	1	70.973	60.319	70.973	43.873
Aged	DMSO	1	0001-0059-0941	1	51.687	25.935	51.687	44.269
Aged	DMSO	1	0001-0064-1096	1	111.088	62.995	111.088	45.183
Aged	DMSO	1	0001-0017-0283	1	119.316	56.103	119.316	45.567
Aged	DMSO	1	0001-0075-1284	1	114.688	55.453	114.688	46.361
Aged	DMSO	1	0001-0051-0714	1	68.144	65.513	68.144	46.491
Aged	DMSO	1	0001-0053-0785	1	76.373	55.01	76.373	46.525
Aged	DMSO	1	0001-0043-0667	1	67.373	54.744	67.373	46.836
Aged	DMSO	1	0001-0057-0925	1	123.431	64.531	123.431	46.975
Aged	DMSO	1	0001-0063-1070	1	113.145	63.973	113.145	47.341
Aged	DMSO	1	0001-0061-0960	1	97.716	64.421	97.716	47.632
Aged	DMSO	1	0001-0072-1253	1	123.688	68.495	123.688	48.482
Aged	DMSO	1	0001-0026-0462	1	155.317	67.848	155.317	49.217
Aged	DMSO	1	0001-0074-1267	1	61.972	62.527	61.972	49.382
Aged	DMSO	1	0001-0050-0707	1	76.373	67.354	76.373	51.643
Aged	DMSO	1	0001-0001-0007	1	56.058	68.532	56.058	51.844
Aged	DMSO	1	0001-0070-1238	1	65.315	58.433	65.315	53.941
Aged	DMSO	1	0001-0052-0726	1	68.915	67.325	68.915	53.963
Aged	DMSO	1	0001-0025-0455	1	73.801	63.394	73.801	54.206
Aged	DMSO	1	0001-0056-0919	1	63.515	67.591	63.515	54.794
Aged	DMSO	1	0001-0071-1246	1	73.544	70.78	73.544	55.308
Aged	DMSO	1	0001-0042-0667	1	171.003	71.192	171.003	57.531
Aged	DMSO	1	0001-0036-0568	1	228.861	82.884	228.861	57.684
Aged	DMSO	1	0001-0007-0116	1	74.83	74.584	74.83	70.828
Aged	DMSO	1	0001-0019-0342	1	72.773	46.495	72.773	78.993
Aged	DMSO	1	0001-0060-0964	1	403.207	93.758	403.207	80.242
Aged	DMSO	1	0001-0022-0359	1	69.944	85.143	69.944	88.941
Aged	DMSO	1	0002-0045-0998	2	62.23	18.744	62.23	12.694
Aged	DMSO	1	0002-0016-0477	2	83.316	18.219	83.316	13.454
Aged	DMSO	1	0002-0009-0276	2	70.715	19.975	70.715	18.175
Aged	DMSO	1	0002-0003-0033	2	75.087	31.969	75.087	20.36
Aged	DMSO	1	0002-0005-0148	2	73.03	18	73.03	21.109
Aged	DMSO	1	0002-0001-0009	2	52.715	19.2	52.715	24.395
Aged	DMSO	1	0002-0037-0842	2	65.315	20.661	65.315	24.425
Aged	DMSO	1	0002-0028-0580	2	70.973	23.203	70.973	25.562
Aged	DMSO	1	0002-0051-1232	2	106.973	23.486	106.973	27.529
Aged	DMSO	1	0002-0047-1087	2	93.344	35.573	93.344	30.672
Aged	DMSO	1	0002-0066-1505	2	85.116	47.767	85.116	31.242
Aged	DMSO	1	0002-0046-1076	2	52.201	21.842	52.201	32.094
Aged	DMSO	1	0002-0019-0511	2	78.687	32.997	78.687	32.222
Aged	DMSO	1	0002-0053-1270	2	79.458	46.67	79.458	32.612
Aged	DMSO	1	0002-0006-0233	2	76.373	31.162	76.373	33.101
Aged	DMSO	1	0002-0063-1454	2	177.174	23.89	177.174	36.672
Aged	DMSO	1	0002-0027-0574	2	107.488	35.95	107.488	38.751
Aged	DMSO	1	0002-0033-0704	2	66.344	61.574	66.344	39.895
Aged	DMSO	1	0002-0008-0274	2	71.744	51.81	71.744	40.591
Aged	DMSO	1	0002-0031-0698	2	65.058	71.217	65.058	40.704
Aged	DMSO	1	0002-0002-0027	2	112.373	44.801	112.373	42.332
Aged	DMSO	1	0002-0032-0700	2	78.687	26.742	78.687	43.065
Aged	DMSO	1	0002-0064-1473	2	74.316	67.114	74.316	44.934
Aged	DMSO	1	0002-0018-0492	2	67.115	66.444	67.115	44.954
Aged	DMSO	1	0002-0067-1525	2	199.546	64.362	199.546	45.543
Aged	DMSO	1	0002-0038-0856	2	73.03	55.222	73.03	45.669
Aged	DMSO	1	0002-0040-0881	2	271.805	50.091	271.805	45.746
Aged	DMSO	1	0002-0029-0620	2	76.373	66.613	76.373	46.515
Aged	DMSO	1	0002-0065-1483	2	74.316	27.789	74.316	46.903
Aged	DMSO	1	0002-0035-0714	2	72.773	71.477	72.773	46.94
Aged	DMSO	1	0002-0004-0048	2	79.201	57.591	79.201	47.12
Aged	DMSO	1	0002-0007-0247	2	90.259	63.889	90.259	47.926
Aged	DMSO	1	0002-0010-0289	2	72.516	60.635	72.516	48.404
Aged	DMSO	1	0002-0021-0522	2	82.801	78.171	82.801	50.488
Aged	DMSO	1	0002-0026-0551	2	69.944	69.055	69.944	50.654
Aged	DMSO	1	0002-0017-0496	2	104.916	65.902	104.916	51.431
Aged	DMSO	1	0002-0061-1421	2	75.601	67.956	75.601	51.837
Aged	DMSO	1	0002-0049-1211	2	71.744	70.728	71.744	53.516
Aged	DMSO	1	0002-0030-0634	2	94.116	67.669	94.116	54.249
Aged	DMSO	1	0002-0020-0519	2	128.059	69.785	128.059	55.588
Aged	DMSO	1	0002-0039-0862	2	76.887	70.508	76.887	55.779
Aged	DMSO	1	0002-0022-0523	2	131.145	63.373	131.145	56.049
Aged	DMSO	1	0002-0052-1249	2	95.916	90.273	95.916	56.263
Aged	DMSO	1	0002-0059-1378	2	104.659	76.15	104.659	56.639
Aged	DMSO	1	0002-0055-1274	2	62.487	79.235	62.487	57.963
Aged	DMSO	1	0002-0050-1227	2	74.058	78.066	74.058	59.5
Aged	DMSO	1	0002-0062-1432	2	78.944	78.117	78.944	60.508
Aged	DMSO	1	0002-0041-0903	2	118.802	68.273	118.802	60.578
Aged	DMSO	1	0002-0014-0453	2	76.116	70.348	76.116	61.919
Aged	DMSO	1	0002-0025-0549	2	110.316	66.368	110.316	62.112
Aged	DMSO	1	0002-0013-0428	2	75.087	82.654	75.087	62.781
Aged	DMSO	1	0002-0056-1333	2	127.802	81.517	127.802	63.443
Aged	DMSO	1	0002-0024-0529	2	109.545	68.303	109.545	63.662
Aged	DMSO	1	0002-0060-1404	2	81.259	75.38	81.259	63.741
Aged	DMSO	1	0002-0023-0524	2	63.772	66.165	63.772	63.935
Aged	DMSO	1	0002-0057-1362	2	72.001	81.296	72.001	64.471
Aged	DMSO	1	0002-0048-1111	2	111.602	92.323	111.602	66.583
Aged	DMSO	1	0002-0012-0407	2	106.716	87.051	106.716	67.029
Aged	DMSO	1	0002-0015-0474	2	94.116	85.23	94.116	67.036
Aged	DMSO	1	0002-0058-1371	2	60.43	37.562	60.43	77.404
Aged	DMSO	1	0002-0044-0998	2	229.375	101.631	229.375	81.415
Aged	DMSO	1	0003-0062-0482	3	65.573	16.447	65.573	12.388
Aged	DMSO	1	0003-0077-0544	3	55.801	22.502	55.801	13.198
Aged	DMSO	1	0003-0182-1216	3	118.802	18.699	118.802	14.022
Aged	DMSO	1	0003-0020-0130	3	55.544	15.796	55.544	14.037
Aged	DMSO	1	0003-0013-0095	3	87.687	20.543	87.687	15.507
Aged	DMSO	1	0003-0087-0609	3	63.772	25.343	63.772	16.29
Aged	DMSO	1	0003-0094-0656	3	73.03	37.208	73.03	16.335
Aged	DMSO	1	0003-0147-0959	3	66.087	17.658	66.087	18.494
Aged	DMSO	1	0003-0174-1138	3	118.288	18.874	118.288	18.889
Aged	DMSO	1	0003-0179-1183	3	70.201	26.663	70.201	19.443
Aged	DMSO	1	0003-0093-0651	3	73.801	25.178	73.801	21.108
Aged	DMSO	1	0003-0026-0211	3	59.144	19.722	59.144	27.539
Aged	DMSO	1	0003-0072-0530	3	118.288	31.067	118.288	27.593
Aged	DMSO	1	0003-0027-0251	3	79.458	48.314	79.458	27.9
Aged	DMSO	1	0003-0092-0642	3	81.516	21.631	81.516	30.527
Aged	DMSO	1	0003-0178-1188	3	168.431	33.756	168.431	31.487
Aged	DMSO	1	0003-0030-0265	3	63.001	50.351	63.001	32.498
Aged	DMSO	1	0003-0066-0496	3	83.059	47.536	83.059	34.084
Aged	DMSO	1	0003-0170-1118	3	90.259	30.151	90.259	34.197
Aged	DMSO	1	0003-0003-0006	3	65.573	51.871	65.573	34.808
Aged	DMSO	1	0003-0188-1325	3	73.287	47.895	73.287	34.968
Aged	DMSO	1	0003-0009-0069	3	88.459	43.561	88.459	35.346
Aged	DMSO	1	0003-0035-0286	3	57.087	40.662	57.087	35.716
Aged	DMSO	1	0003-0028-0258	3	53.229	24.043	53.229	35.99
Aged	DMSO	1	0003-0074-0537	3	77.144	42.773	77.144	36.48
Aged	DMSO	1	0003-0001-0009	3	103.116	44.738	103.116	36.965
Aged	DMSO	1	0003-0131-0884	3	62.744	27.127	62.744	37.287
Aged	DMSO	1	0003-0196-1519	3	68.915	52.377	68.915	37.72
Aged	DMSO	1	0003-0015-0105	3	185.917	47.302	185.917	37.779
Aged	DMSO	1	0003-0067-0494	3	55.287	53.447	55.287	37.902
Aged	DMSO	1	0003-0045-0416	3	75.087	42.055	75.087	38.253
Aged	DMSO	1	0003-0038-0297	3	59.915	44.167	59.915	38.309
Aged	DMSO	1	0003-0124-0843	3	112.63	47.24	112.63	38.498
Aged	DMSO	1	0003-0159-1060	3	91.802	61.751	91.802	38.683
Aged	DMSO	1	0003-0098-0666	3	78.43	49.525	78.43	38.839
Aged	DMSO	1	0003-0081-0563	3	93.859	56.937	93.859	39.674
Aged	DMSO	1	0003-0119-0785	3	80.744	64.172	80.744	39.732
Aged	DMSO	1	0003-0061-0490	3	284.662	43.33	284.662	40.074
Aged	DMSO	1	0003-0073-0534	3	97.973	75.05	97.973	40.16
Aged	DMSO	1	0003-0044-0401	3	58.63	53.829	58.63	41.031
Aged	DMSO	1	0003-0161-1075	3	59.144	47.87	59.144	42.057
Aged	DMSO	1	0003-0057-0464	3	92.059	69.223	92.059	42.38
Aged	DMSO	1	0003-0134-0899	3	130.631	60.937	130.631	42.744
Aged	DMSO	1	0003-0165-1083	3	74.83	42.241	74.83	42.756
Aged	DMSO	1	0003-0183-1219	3	76.63	52.141	76.63	42.792
Aged	DMSO	1	0003-0191-1375	3	84.344	61.302	84.344	43.082
Aged	DMSO	1	0003-0150-1002	3	76.63	55.715	76.63	43.228
Aged	DMSO	1	0003-0010-0081	3	91.544	60.098	91.544	43.315
Aged	DMSO	1	0003-0048-0440	3	81.516	41.107	81.516	44.035
Aged	DMSO	1	0003-0083-0590	3	104.659	54.501	104.659	44.052
Aged	DMSO	1	0003-0102-0672	3	71.23	61.375	71.23	44.303
Aged	DMSO	1	0003-0123-0825	3	75.087	72.675	75.087	44.938
Aged	DMSO	1	0003-0090-0644	3	186.689	66.594	186.689	45.434
Aged	DMSO	1	0003-0127-0861	3	90.259	65.704	90.259	45.513
Aged	DMSO	1	0003-0104-0686	3	94.63	74.19	94.63	46.062
Aged	DMSO	1	0003-0187-1325	3	106.716	56.171	106.716	46.181
Aged	DMSO	1	0003-0180-1205	3	86.144	60.37	86.144	46.275
Aged	DMSO	1	0003-0185-1242	3	196.718	61.535	196.718	46.378
Aged	DMSO	1	0003-0107-0698	3	79.716	69.871	79.716	46.584
Aged	DMSO	1	0003-0052-0459	3	127.288	63.281	127.288	46.667
Aged	DMSO	1	0003-0034-0280	3	56.058	51.665	56.058	47.67
Aged	DMSO	1	0003-0088-0618	3	97.459	67.644	97.459	47.979
Aged	DMSO	1	0003-0101-0670	3	66.858	59.546	66.858	47.996
Aged	DMSO	1	0003-0157-1053	3	60.172	33.692	60.172	48.034
Aged	DMSO	1	0003-0014-0098	3	125.745	64.466	125.745	48.728
Aged	DMSO	1	0003-0155-1055	3	126.002	69.337	126.002	48.914
Aged	DMSO	1	0003-0181-1206	3	64.03	35.458	64.03	49.036
Aged	DMSO	1	0003-0167-1101	3	82.801	63.019	82.801	49.342
Aged	DMSO	1	0003-0115-0764	3	103.373	65.891	103.373	49.371
Aged	DMSO	1	0003-0046-0415	3	51.429	35.61	51.429	49.74
Aged	DMSO	1	0003-0146-0966	3	275.405	46.812	275.405	49.786
Aged	DMSO	1	0003-0114-0752	3	73.801	63.99	73.801	49.815
Aged	DMSO	1	0003-0068-0500	3	50.658	33.102	50.658	49.832
Aged	DMSO	1	0003-0194-1487	3	81.259	62.316	81.259	49.918
Aged	DMSO	1	0003-0076-0546	3	83.316	62.623	83.316	50.015
Aged	DMSO	1	0003-0019-0123	3	71.487	57.381	71.487	50.068
Aged	DMSO	1	0003-0055-0459	3	96.43	69.528	96.43	50.091
Aged	DMSO	1	0003-0060-0477	3	66.344	62.876	66.344	50.136
Aged	DMSO	1	0003-0041-0318	3	77.401	68.625	77.401	50.239
Aged	DMSO	1	0003-0166-1097	3	54.772	56.136	54.772	50.455
Aged	DMSO	1	0003-0168-1112	3	111.859	60.257	111.859	50.457
Aged	DMSO	1	0003-0139-0918	3	79.973	81.852	79.973	50.582
Aged	DMSO	1	0003-0018-0122	3	94.63	54.084	94.63	50.905
Aged	DMSO	1	0003-0016-0112	3	108.516	54.491	108.516	51.007
Aged	DMSO	1	0003-0082-0579	3	178.974	81.902	178.974	51.022
Aged	DMSO	1	0003-0100-0668	3	131.659	63.58	131.659	51.166
Aged	DMSO	1	0003-0006-0054	3	165.346	65.3	165.346	51.617
Aged	DMSO	1	0003-0095-0656	3	110.573	76.214	110.573	51.8
Aged	DMSO	1	0003-0129-0871	3	101.83	72.139	101.83	51.826
Aged	DMSO	1	0003-0033-0278	3	69.43	70.863	69.43	52.056
Aged	DMSO	1	0003-0172-1119	3	83.83	69.908	83.83	52.23
Aged	DMSO	1	0003-0148-0998	3	75.087	66.973	75.087	52.493
Aged	DMSO	1	0003-0053-0459	3	151.717	72.556	151.717	52.658
Aged	DMSO	1	0003-0116-0769	3	79.201	73.308	79.201	52.756
Aged	DMSO	1	0003-0144-0928	3	77.658	64.778	77.658	52.983
Aged	DMSO	1	0003-0080-0553	3	73.801	69.878	73.801	53.484
Aged	DMSO	1	0003-0140-0916	3	60.687	36.004	60.687	53.911
Aged	DMSO	1	0003-0173-1134	3	99.259	59.681	99.259	53.912
Aged	DMSO	1	0003-0056-0462	3	97.716	73.103	97.716	54.371
Aged	DMSO	1	0003-0117-0774	3	72.773	69.986	72.773	54.509
Aged	DMSO	1	0003-0043-0389	3	143.231	61.074	143.231	54.537
Aged	DMSO	1	0003-0070-0519	3	103.887	84.73	103.887	54.73
Aged	DMSO	1	0003-0069-0511	3	78.944	53.655	78.944	55.101
Aged	DMSO	1	0003-0004-0017	3	161.231	61.01	161.231	55.121
Aged	DMSO	1	0003-0111-0749	3	123.945	61.533	123.945	55.22
Aged	DMSO	1	0003-0193-1451	3	144.774	58.702	144.774	55.508
Aged	DMSO	1	0003-0029-0265	3	72.001	56.596	72.001	55.675
Aged	DMSO	1	0003-0011-0088	3	117.259	70.092	117.259	55.993
Aged	DMSO	1	0003-0050-0449	3	79.201	71.575	79.201	56.146
Aged	DMSO	1	0003-0137-0912	3	177.689	70.579	177.689	56.223
Aged	DMSO	1	0003-0075-0543	3	75.858	71.81	75.858	56.549
Aged	DMSO	1	0003-0160-1074	3	163.803	71.44	163.803	56.576
Aged	DMSO	1	0003-0122-0823	3	67.373	57.435	67.373	56.748
Aged	DMSO	1	0003-0135-0901	3	80.744	63.656	80.744	56.847
Aged	DMSO	1	0003-0169-1117	3	151.46	73.413	151.46	57.105
Aged	DMSO	1	0003-0042-0370	3	102.859	71.1	102.859	57.182
Aged	DMSO	1	0003-0054-0460	3	97.202	83.13	97.202	57.214
Aged	DMSO	1	0003-0158-1060	3	106.716	61.986	106.716	57.311
Aged	DMSO	1	0003-0154-1051	3	84.859	66.082	84.859	57.467
Aged	DMSO	1	0003-0105-0691	3	91.544	77.213	91.544	57.601
Aged	DMSO	1	0003-0039-0301	3	69.944	63.871	69.944	57.61
Aged	DMSO	1	0003-0151-1010	3	78.944	77.935	78.944	57.658
Aged	DMSO	1	0003-0164-1081	3	103.887	65.908	103.887	57.75
Aged	DMSO	1	0003-0195-1512	3	65.83	68.793	65.83	57.934
Aged	DMSO	1	0003-0058-0469	3	74.573	71.583	74.573	57.972
Aged	DMSO	1	0003-0089-0620	3	77.401	75.086	77.401	58.15
Aged	DMSO	1	0003-0059-0476	3	130.374	58.158	130.374	58.927
Aged	DMSO	1	0003-0153-1057	3	298.805	55.056	298.805	59.686
Aged	DMSO	1	0003-0037-0295	3	50.658	39.746	50.658	60.741
Aged	DMSO	1	0003-0071-0531	3	221.918	84.435	221.918	60.784
Aged	DMSO	1	0003-0149-1003	3	69.173	79.461	69.173	61.026
Aged	DMSO	1	0003-0096-0658	3	77.658	69.262	77.658	61.397
Aged	DMSO	1	0003-0064-0486	3	99.002	71.932	99.002	61.436
Aged	DMSO	1	0003-0175-1144	3	66.344	58.008	66.344	61.725
Aged	DMSO	1	0003-0184-1226	3	134.231	77.381	134.231	61.757
Aged	DMSO	1	0003-0085-0599	3	65.315	73.807	65.315	62.61
Aged	DMSO	1	0003-0152-1010	3	84.601	73.292	84.601	63.116
Aged	DMSO	1	0003-0106-0703	3	157.117	80.475	157.117	63.29
Aged	DMSO	1	0003-0186-1275	3	82.287	73.763	82.287	63.312
Aged	DMSO	1	0003-0108-0711	3	77.916	69.95	77.916	64.04
Aged	DMSO	1	0003-0103-0686	3	213.175	84.323	213.175	64.234
Aged	DMSO	1	0003-0022-0142	3	94.373	71.85	94.373	64.289
Aged	DMSO	1	0003-0007-0059	3	119.573	67.88	119.573	64.774
Aged	DMSO	1	0003-0049-0444	3	93.859	67.274	93.859	64.923
Aged	DMSO	1	0003-0012-0094	3	214.204	75.182	214.204	64.964
Aged	DMSO	1	0003-0113-0755	3	91.802	73.261	91.802	65.709
Aged	DMSO	1	0003-0109-0713	3	82.287	79.875	82.287	66.181
Aged	DMSO	1	0003-0163-1080	3	81.773	58.846	81.773	66.613
Aged	DMSO	1	0003-0065-0491	3	99.516	80.31	99.516	67.351
Aged	DMSO	1	0003-0005-0013	3	71.23	70.61	71.23	67.404
Aged	DMSO	1	0003-0063-0484	3	89.487	78.287	89.487	68.129
Aged	DMSO	1	0003-0099-0678	3	290.319	85.838	290.319	68.209
Aged	DMSO	1	0003-0125-0853	3	95.916	68.874	95.916	68.539
Aged	DMSO	1	0003-0128-0863	3	82.03	73.194	82.03	68.549
Aged	DMSO	1	0003-0162-1081	3	117.002	68.62	117.002	68.635
Aged	DMSO	1	0003-0017-0120	3	64.544	71.319	64.544	68.673
Aged	DMSO	1	0003-0156-1055	3	75.344	55.628	75.344	68.823
Aged	DMSO	1	0003-0189-1349	3	140.66	83.87	140.66	68.989
Aged	DMSO	1	0003-0197-1525	3	82.03	73.89	82.03	69.367
Aged	DMSO	1	0003-0142-0920	3	87.944	82.266	87.944	70.576
Aged	DMSO	1	0003-0008-0068	3	91.03	75.853	91.03	70.797
Aged	DMSO	1	0003-0051-0449	3	81.773	96.223	81.773	70.918
Aged	DMSO	1	0003-0133-0891	3	104.402	72.783	104.402	71.975
Aged	DMSO	1	0003-0145-0967	3	533.838	93.535	533.838	72.369
Aged	DMSO	1	0003-0132-0894	3	179.746	90.381	179.746	72.732
Aged	DMSO	1	0003-0078-0547	3	83.573	68.511	83.573	72.874
Aged	DMSO	1	0003-0036-0296	3	74.83	79.22	74.83	74.945
Aged	DMSO	1	0003-0141-0920	3	89.23	76.816	89.23	75.755
Aged	DMSO	1	0003-0110-0737	3	137.574	87.017	137.574	75.755
Aged	DMSO	1	0003-0086-0609	3	78.173	89.586	78.173	76.865
Aged	DMSO	1	0003-0190-1360	3	133.974	78.848	133.974	77.616
Aged	DMSO	1	0003-0130-0886	3	160.974	82.845	160.974	78.42
Aged	DMSO	1	0003-0021-0135	3	93.087	84.671	93.087	78.517
Aged	DMSO	1	0003-0079-0568	3	641.068	88.952	641.068	78.887
Aged	DMSO	1	0003-0171-1121	3	133.717	91.537	133.717	79.079
Aged	DMSO	1	0003-0031-0273	3	72.773	72.314	72.773	79.392
Aged	DMSO	1	0003-0118-0795	3	555.695	105.061	555.695	80.515
Aged	DMSO	1	0003-0024-0187	3	83.83	74.699	83.83	81.304
Aged	DMSO	1	0003-0136-0915	3	212.918	91.917	212.918	81.888
Aged	DMSO	1	0003-0192-1427	3	78.687	94.288	78.687	82.203
Aged	DMSO	1	0003-0025-0201	3	83.83	84.325	83.83	82.862
Aged	DMSO	1	0003-0126-0860	3	123.431	86.465	123.431	88.227
Aged	DMSO	1	0003-0143-0927	3	86.401	87.893	86.401	89.232
Aged	DMSO	1	0003-0120-0789	3	89.744	99.393	89.744	90.84
Aged	DMSO	1	0003-0032-0282	3	266.147	101.109	266.147	92.363
Aged	DMSO	1	0003-0138-0916	3	70.458	98.891	70.458	93.609
Aged	DMSO	1	0003-0040-0318	3	181.803	100.243	181.803	100.825
Aged	DMSO	1	0003-0047-0432	3	148.888	100.152	148.888	107.777
Aged	DMSO	1	0003-0176-1161	3	73.544	50.14	73.544	107.853
Aged	DMSO	1	0003-0084-0595	3	190.803	128.961	190.803	110.74
Aged	DMSO	1	0003-0002-0024	3	574.467	108.347	574.467	127.186
Aged	DMSO	2	0001-0079-1065	1	70.201	29.542	70.201	12.967
Aged	DMSO	2	0001-0008-0130	1	68.915	15.451	68.915	13.451
Aged	DMSO	2	0001-0085-1198	1	74.573	31.862	74.573	13.772
Aged	DMSO	2	0001-0015-0262	1	75.087	16.606	75.087	14.466
Aged	DMSO	2	0001-0069-0979	1	74.316	30.433	74.316	14.9
Aged	DMSO	2	0001-0096-1362	1	80.744	31.506	80.744	15.841
Aged	DMSO	2	0001-0006-0125	1	61.201	21.752	61.201	17.975
Aged	DMSO	2	0001-0086-1224	1	71.744	43.842	71.744	18.72
Aged	DMSO	2	0001-0065-0895	1	63.258	20.012	63.258	18.728
Aged	DMSO	2	0001-0073-1011	1	76.116	40.561	76.116	19.233
Aged	DMSO	2	0001-0091-1295	1	60.172	16.355	60.172	19.667
Aged	DMSO	2	0001-0104-1515	1	52.972	18.922	52.972	20.01
Aged	DMSO	2	0001-0078-1063	1	72.001	36.307	72.001	20.45
Aged	DMSO	2	0001-0033-0484	1	62.487	20.272	62.487	20.564
Aged	DMSO	2	0001-0025-0461	1	123.431	40.89	123.431	23.496
Aged	DMSO	2	0001-0082-1182	1	73.544	46.703	73.544	23.983
Aged	DMSO	2	0001-0077-1060	1	76.373	43.956	76.373	24.327
Aged	DMSO	2	0001-0031-0486	1	165.088	22.567	165.088	25.192
Aged	DMSO	2	0001-0092-1322	1	65.573	18.008	65.573	25.271
Aged	DMSO	2	0001-0087-1226	1	71.487	50.237	71.487	25.64
Aged	DMSO	2	0001-0074-1014	1	77.401	43.997	77.401	25.797
Aged	DMSO	2	0001-0014-0250	1	126.002	37.531	126.002	26.363
Aged	DMSO	2	0001-0050-0690	1	72.516	54.954	72.516	26.429
Aged	DMSO	2	0001-0097-1362	1	65.315	36.693	65.315	26.488
Aged	DMSO	2	0001-0052-0714	1	70.201	20.066	70.201	26.839
Aged	DMSO	2	0001-0013-0195	1	89.23	47.032	89.23	27.193
Aged	DMSO	2	0001-0010-0158	1	112.373	24.05	112.373	28.895
Aged	DMSO	2	0001-0051-0700	1	65.83	41.801	65.83	29.07
Aged	DMSO	2	0001-0023-0441	1	103.116	55.072	103.116	29.269
Aged	DMSO	2	0001-0040-0570	1	94.887	35.282	94.887	29.686
Aged	DMSO	2	0001-0095-1357	1	70.458	44.35	70.458	30.168
Aged	DMSO	2	0001-0054-0759	1	86.401	49.476	86.401	31.759
Aged	DMSO	2	0001-0047-0665	1	96.944	59.748	96.944	32.363
Aged	DMSO	2	0001-0020-0394	1	77.916	49.422	77.916	33.3
Aged	DMSO	2	0001-0017-0265	1	70.201	41.059	70.201	33.407
Aged	DMSO	2	0001-0028-0470	1	75.858	40.824	75.858	33.431
Aged	DMSO	2	0001-0080-1124	1	73.544	59.531	73.544	33.619
Aged	DMSO	2	0001-0060-0835	1	235.547	56.646	235.547	33.626
Aged	DMSO	2	0001-0049-0672	1	78.687	60.288	78.687	33.703
Aged	DMSO	2	0001-0068-0971	1	79.716	56.142	79.716	34.374
Aged	DMSO	2	0001-0019-0308	1	122.145	58.021	122.145	34.688
Aged	DMSO	2	0001-0098-1372	1	122.402	66.899	122.402	34.712
Aged	DMSO	2	0001-0009-0150	1	73.544	29.213	73.544	35.881
Aged	DMSO	2	0001-0011-0163	1	94.63	52.992	94.63	36.128
Aged	DMSO	2	0001-0075-1041	1	106.459	59.877	106.459	37.993
Aged	DMSO	2	0001-0038-0543	1	65.573	72.612	65.573	42.467
Aged	DMSO	2	0001-0004-0100	1	68.144	58.913	68.144	42.502
Aged	DMSO	2	0001-0016-0267	1	135.517	42.645	135.517	42.548
Aged	DMSO	2	0001-0037-0541	1	62.744	63.061	62.744	43.5
Aged	DMSO	2	0001-0041-0600	1	79.458	61.097	79.458	43.631
Aged	DMSO	2	0001-0039-0555	1	71.23	62.09	71.23	43.953
Aged	DMSO	2	0001-0066-0937	1	76.373	25.539	76.373	44.212
Aged	DMSO	2	0001-0034-0490	1	113.402	60.49	113.402	47.964
Aged	DMSO	2	0001-0001-0051	1	114.688	27.397	114.688	48.372
Aged	DMSO	2	0001-0043-0615	1	94.116	40.989	94.116	48.792
Aged	DMSO	2	0001-0057-0790	1	91.03	59.003	91.03	49.65
Aged	DMSO	2	0001-0024-0459	1	248.147	56.197	248.147	50.092
Aged	DMSO	2	0001-0035-0506	1	77.144	64.92	77.144	53.633
Aged	DMSO	2	0001-0063-0885	1	114.688	45.987	114.688	56.348
Aged	DMSO	2	0001-0026-0467	1	117.773	68.131	117.773	58.192
Aged	DMSO	2	0001-0012-0185	1	349.463	72.172	349.463	58.734
Aged	DMSO	2	0001-0032-0484	1	77.658	66.103	77.658	62.434
Aged	DMSO	2	0001-0007-0127	1	114.43	78.928	114.43	63.094
Aged	DMSO	2	0001-0021-0429	1	604.039	82.819	604.039	63.817
Aged	DMSO	2	0001-0036-0541	1	74.83	66.526	74.83	64.237
Aged	DMSO	2	0001-0027-0468	1	79.716	83.603	79.716	67.271
Aged	DMSO	2	0001-0029-0484	1	144.002	73.239	144.002	71.016
Aged	DMSO	2	0002-0013-0283	2	61.715	15.642	61.715	20.167
Aged	DMSO	2	0002-0018-0382	2	74.058	16.833	74.058	20.503
Aged	DMSO	2	0002-0004-0137	2	61.972	36.166	61.972	28.282
Aged	DMSO	2	0002-0035-1220	2	55.029	41.393	55.029	28.64
Aged	DMSO	2	0002-0008-0246	2	75.344	34.3	75.344	32.904
Aged	DMSO	2	0002-0037-1243	2	61.201	47.857	61.201	33.79
Aged	DMSO	2	0002-0036-1223	2	55.287	43.6	55.287	34.005
Aged	DMSO	2	0002-0030-0857	2	90.516	34.162	90.516	34.051
Aged	DMSO	2	0002-0009-0254	2	86.659	43.009	86.659	34.193
Aged	DMSO	2	0002-0038-1251	2	121.116	38.335	121.116	34.739
Aged	DMSO	2	0002-0024-0481	2	74.573	44.641	74.573	35.141
Aged	DMSO	2	0002-0006-0179	2	57.601	46.482	57.601	36.058
Aged	DMSO	2	0002-0039-1258	2	70.715	40.542	70.715	36.651
Aged	DMSO	2	0002-0029-0831	2	145.288	40.897	145.288	37.455
Aged	DMSO	2	0002-0012-0270	2	84.087	45.81	84.087	38.287
Aged	DMSO	2	0002-0021-0420	2	60.944	44.726	60.944	41.671
Aged	DMSO	2	0002-0026-0538	2	81.001	46.181	81.001	41.756
Aged	DMSO	2	0002-0011-0268	2	50.658	57.975	50.658	43.264
Aged	DMSO	2	0002-0010-0265	2	112.888	47.153	112.888	43.497
Aged	DMSO	2	0002-0027-0557	2	80.23	46.311	80.23	43.814
Aged	DMSO	2	0002-0014-0288	2	67.63	55.555	67.63	44.08
Aged	DMSO	2	0002-0016-0377	2	82.801	38.898	82.801	45.109
Aged	DMSO	2	0002-0031-1042	2	125.231	48.559	125.231	46.216
Aged	DMSO	2	0002-0020-0409	2	66.344	48.903	66.344	46.24
Aged	DMSO	2	0002-0019-0400	2	74.83	41.447	74.83	46.296
Aged	DMSO	2	0002-0028-0798	2	87.43	53.659	87.43	48.959
Aged	DMSO	2	0002-0007-0215	2	73.544	47.874	73.544	49.094
Aged	DMSO	2	0002-0017-0380	2	74.058	52.26	74.058	49.701
Aged	DMSO	2	0002-0033-1098	2	74.83	55.179	74.83	52.457
Aged	DMSO	2	0002-0015-0306	2	68.658	32.446	68.658	52.464
Aged	DMSO	2	0002-0040-1511	2	81.773	52.899	81.773	53.006
Aged	DMSO	2	0002-0034-1165	2	91.287	70.377	91.287	61.606
Aged	DMSO	2	0002-0003-0115	2	145.802	50.004	145.802	62.085
Aged	DMSO	2	0002-0022-0462	2	70.201	51.678	70.201	63.147
Aged	DMSO	2	0002-0023-0467	2	158.917	62.429	158.917	73.241
Aged	DMSO	2	0003-0048-0726	3	142.974	16.505	142.974	22.626
Aged	DMSO	2	0003-0071-1411	3	69.43	32.148	69.43	23.122
Aged	DMSO	2	0003-0070-1359	3	82.801	34.543	82.801	25.537
Aged	DMSO	2	0003-0059-0973	3	61.458	33.172	61.458	25.582
Aged	DMSO	2	0003-0066-1167	3	90.516	25.491	90.516	26.537
Aged	DMSO	2	0003-0023-0347	3	74.83	33.175	74.83	29.663
Aged	DMSO	2	0003-0029-0379	3	74.573	31.4	74.573	30.152
Aged	DMSO	2	0003-0038-0419	3	70.201	36.934	70.201	31.681
Aged	DMSO	2	0003-0041-0531	3	65.315	44.969	65.315	32.98
Aged	DMSO	2	0003-0011-0200	3	67.887	46.023	67.887	33.375
Aged	DMSO	2	0003-0058-0967	3	212.918	58.906	212.918	33.94
Aged	DMSO	2	0003-0054-0916	3	69.173	46.74	69.173	34.156
Aged	DMSO	2	0003-0010-0190	3	57.858	49.702	57.858	34.173
Aged	DMSO	2	0003-0004-0109	3	55.287	39.837	55.287	35.098
Aged	DMSO	2	0003-0044-0569	3	51.687	40.448	51.687	35.204
Aged	DMSO	2	0003-0012-0198	3	58.372	43.445	58.372	36.013
Aged	DMSO	2	0003-0065-1144	3	84.087	48.318	84.087	36.104
Aged	DMSO	2	0003-0052-0820	3	72.258	46.851	72.258	36.153
Aged	DMSO	2	0003-0018-0329	3	90.259	34.675	90.259	37.254
Aged	DMSO	2	0003-0067-1215	3	136.802	40.675	136.802	38.329
Aged	DMSO	2	0003-0019-0332	3	89.487	36.56	89.487	38.353
Aged	DMSO	2	0003-0027-0368	3	64.544	37.721	64.544	38.904
Aged	DMSO	2	0003-0015-0276	3	74.316	38.138	74.316	39.114
Aged	DMSO	2	0003-0003-0097	3	57.344	41.839	57.344	39.7
Aged	DMSO	2	0003-0007-0151	3	86.144	55.081	86.144	39.77
Aged	DMSO	2	0003-0055-0921	3	77.144	45.337	77.144	40.027
Aged	DMSO	2	0003-0013-0220	3	84.087	49.422	84.087	40.45
Aged	DMSO	2	0003-0025-0359	3	73.03	48.44	73.03	41.039
Aged	DMSO	2	0003-0047-0650	3	99.773	52.461	99.773	41.152
Aged	DMSO	2	0003-0028-0371	3	63.001	27.445	63.001	41.208
Aged	DMSO	2	0003-0017-0314	3	69.173	44.599	69.173	41.528
Aged	DMSO	2	0003-0020-0334	3	74.83	45.99	74.83	41.546
Aged	DMSO	2	0003-0005-0127	3	123.431	46.065	123.431	42.633
Aged	DMSO	2	0003-0053-0867	3	107.745	44.005	107.745	42.721
Aged	DMSO	2	0003-0045-0573	3	62.744	53.086	62.744	42.791
Aged	DMSO	2	0003-0022-0342	3	79.201	49.029	79.201	43.234
Aged	DMSO	2	0003-0040-0525	3	123.431	42.625	123.431	43.41
Aged	DMSO	2	0003-0024-0353	3	69.43	42.519	69.43	43.463
Aged	DMSO	2	0003-0030-0382	3	72.516	42.468	72.516	44.745
Aged	DMSO	2	0003-0072-1468	3	67.887	45.655	67.887	45.303
Aged	DMSO	2	0003-0014-0277	3	123.173	46.879	123.173	45.322
Aged	DMSO	2	0003-0063-1070	3	85.116	54.891	85.116	45.647
Aged	DMSO	2	0003-0021-0340	3	76.373	43.808	76.373	46.68
Aged	DMSO	2	0003-0073-1495	3	126.774	47.008	126.774	46.718
Aged	DMSO	2	0003-0062-1039	3	82.801	49.339	82.801	47.171
Aged	DMSO	2	0003-0032-0392	3	65.315	48.457	65.315	47.638
Aged	DMSO	2	0003-0074-1527	3	63.515	44.146	63.515	47.745
Aged	DMSO	2	0003-0008-0173	3	93.859	50.115	93.859	47.923
Aged	DMSO	2	0003-0042-0538	3	83.059	48	83.059	47.944
Aged	DMSO	2	0003-0035-0409	3	116.488	41.558	116.488	48.234
Aged	DMSO	2	0003-0006-0134	3	82.287	58.006	82.287	48.25
Aged	DMSO	2	0003-0056-0933	3	115.459	51.786	115.459	48.325
Aged	DMSO	2	0003-0026-0361	3	67.887	44.303	67.887	48.867
Aged	DMSO	2	0003-0037-0416	3	84.344	51.534	84.344	48.933
Aged	DMSO	2	0003-0060-0976	3	85.63	54.826	85.63	49.429
Aged	DMSO	2	0003-0036-0413	3	54.515	55.307	54.515	49.557
Aged	DMSO	2	0003-0031-0384	3	73.544	50.241	73.544	51.388
Aged	DMSO	2	0003-0046-0622	3	114.43	52.712	114.43	51.481
Aged	DMSO	2	0003-0033-0398	3	75.858	45.546	75.858	52.18
Aged	DMSO	2	0003-0049-0773	3	89.487	55.871	89.487	52.333
Aged	DMSO	2	0003-0069-1335	3	87.687	50.229	87.687	53.167
Aged	DMSO	2	0003-0016-0298	3	82.544	52.505	82.544	53.85
Aged	DMSO	2	0003-0068-1229	3	137.574	50.424	137.574	53.912
Aged	DMSO	2	0003-0050-0790	3	86.916	56.822	86.916	55.396
Aged	DMSO	2	0003-0061-1036	3	113.402	59.07	113.402	55.864
Aged	DMSO	2	0003-0051-0799	3	102.859	62.538	102.859	60.165
Aged	DMSO	2	0003-0043-0562	3	113.402	61.032	113.402	64.812
Aged	DMSO	2	0003-0001-0016	3	194.403	68.765	194.403	65.451
Aged	DMSO	2	0003-0064-1083	3	82.287	61.481	82.287	66.522
Aged	DMSO	3	0001-0026-0312	1	50.658	17	50.658	14.147
Aged	DMSO	3	0001-0084-1159	1	74.83	17.086	74.83	14.43
Aged	DMSO	3	0001-0082-1131	1	68.658	18.112	68.658	14.768
Aged	DMSO	3	0001-0063-0877	1	137.317	28.715	137.317	14.824
Aged	DMSO	3	0001-0037-0440	1	78.173	25.714	78.173	15.095
Aged	DMSO	3	0001-0033-0376	1	54.258	34.682	54.258	16.844
Aged	DMSO	3	0001-0040-0536	1	59.144	36.522	59.144	17.957
Aged	DMSO	3	0001-0035-0419	1	118.031	33.826	118.031	18.146
Aged	DMSO	3	0001-0002-0089	1	85.63	38.631	85.63	18.757
Aged	DMSO	3	0001-0073-0998	1	86.144	42.051	86.144	19.737
Aged	DMSO	3	0001-0010-0170	1	73.801	54.638	73.801	20.861
Aged	DMSO	3	0001-0083-1154	1	55.801	20.009	55.801	22.217
Aged	DMSO	3	0001-0032-0367	1	63.001	23.951	63.001	24.306
Aged	DMSO	3	0001-0042-0564	1	165.346	46.087	165.346	24.801
Aged	DMSO	3	0001-0051-0637	1	113.916	51.871	113.916	25.693
Aged	DMSO	3	0001-0021-0217	1	67.115	47.885	67.115	26.59
Aged	DMSO	3	0001-0012-0174	1	57.344	52.955	57.344	26.74
Aged	DMSO	3	0001-0080-1055	1	63.772	61.77	63.772	26.988
Aged	DMSO	3	0001-0050-0617	1	73.544	60.409	73.544	27.077
Aged	DMSO	3	0001-0078-1046	1	63.258	28.459	63.258	28.398
Aged	DMSO	3	0001-0085-1244	1	64.801	54.567	64.801	28.758
Aged	DMSO	3	0001-0014-0178	1	64.287	46.756	64.287	29.012
Aged	DMSO	3	0001-0065-0879	1	51.172	49.302	51.172	29.116
Aged	DMSO	3	0001-0045-0579	1	64.801	29.702	64.801	29.202
Aged	DMSO	3	0001-0044-0582	1	306.519	55.397	306.519	29.609
Aged	DMSO	3	0001-0079-1049	1	67.887	49.205	67.887	30.814
Aged	DMSO	3	0001-0009-0175	1	136.288	61.806	136.288	30.872
Aged	DMSO	3	0001-0027-0325	1	79.458	62.236	79.458	30.974
Aged	DMSO	3	0001-0046-0607	1	193.632	56.73	193.632	31.157
Aged	DMSO	3	0001-0068-0920	1	60.43	25.013	60.43	31.191
Aged	DMSO	3	0001-0001-0072	1	82.03	34.016	82.03	31.226
Aged	DMSO	3	0001-0057-0815	1	123.945	58.01	123.945	31.647
Aged	DMSO	3	0001-0030-0351	1	75.087	25.719	75.087	31.764
Aged	DMSO	3	0001-0048-0612	1	147.602	52.58	147.602	31.988
Aged	DMSO	3	0001-0056-0771	1	64.03	62.699	64.03	32.137
Aged	DMSO	3	0001-0028-0327	1	65.315	62.953	65.315	32.705
Aged	DMSO	3	0001-0020-0213	1	66.087	65.296	66.087	32.926
Aged	DMSO	3	0001-0076-1029	1	91.802	28.249	91.802	33.064
Aged	DMSO	3	0001-0066-0888	1	105.43	59.68	105.43	33.724
Aged	DMSO	3	0001-0069-0943	1	181.289	34.579	181.289	34.226
Aged	DMSO	3	0001-0029-0337	1	74.83	60.574	74.83	35.251
Aged	DMSO	3	0001-0070-0945	1	76.116	55.774	76.116	36.5
Aged	DMSO	3	0001-0018-0199	1	65.058	61.277	65.058	36.644
Aged	DMSO	3	0001-0072-0966	1	136.545	48.979	136.545	36.896
Aged	DMSO	3	0001-0060-0865	1	205.718	67.401	205.718	37.031
Aged	DMSO	3	0001-0077-1054	1	571.124	80.236	571.124	37.782
Aged	DMSO	3	0001-0022-0223	1	66.344	75.105	66.344	38.554
Aged	DMSO	3	0001-0055-0772	1	61.458	38.941	61.458	38.762
Aged	DMSO	3	0001-0049-0625	1	161.231	58.705	161.231	38.817
Aged	DMSO	3	0001-0013-0174	1	68.401	66.444	68.401	39.026
Aged	DMSO	3	0001-0038-0509	1	103.887	90.854	103.887	39.05
Aged	DMSO	3	0001-0004-0116	1	99.773	64.07	99.773	39.245
Aged	DMSO	3	0001-0007-0164	1	71.744	83.409	71.744	39.387
Aged	DMSO	3	0001-0031-0365	1	157.631	61.095	157.631	39.553
Aged	DMSO	3	0001-0011-0176	1	142.46	59.978	142.46	39.85
Aged	DMSO	3	0001-0003-0100	1	102.345	63.492	102.345	42.432
Aged	DMSO	3	0001-0017-0191	1	70.201	73.099	70.201	42.842
Aged	DMSO	3	0001-0023-0252	1	104.916	72.593	104.916	44.115
Aged	DMSO	3	0001-0006-0144	1	203.661	84.669	203.661	48.784
Aged	DMSO	3	0001-0053-0675	1	132.431	64.878	132.431	48.812
Aged	DMSO	3	0001-0062-0864	1	99.773	86.693	99.773	49.874
Aged	DMSO	3	0001-0005-0119	1	78.687	81.68	78.687	50.634
Aged	DMSO	3	0001-0086-1351	1	88.201	99.79	88.201	51.662
Aged	DMSO	3	0001-0025-0311	1	75.601	67.286	75.601	52.327
Aged	DMSO	3	0001-0019-0208	1	65.058	71.225	65.058	53.395
Aged	DMSO	3	0001-0015-0186	1	91.802	92.171	91.802	54.19
Aged	DMSO	3	0001-0016-0191	1	74.83	73.808	74.83	60.746
Aged	DMSO	3	0001-0074-1001	1	56.572	29.536	56.572	62.523
Aged	DMSO	3	0001-0061-0862	1	91.802	89.331	91.802	63.796
Aged	DMSO	3	0001-0058-0840	1	99.773	62.237	99.773	64.296
Aged	DMSO	3	0001-0008-0180	1	205.203	127.405	205.203	69.133
Aged	DMSO	3	0002-0022-0258	2	93.344	19.331	93.344	13.617
Aged	DMSO	3	0002-0023-0261	2	82.544	22.938	82.544	14.903
Aged	DMSO	3	0002-0027-0372	2	55.801	32.373	55.801	15.668
Aged	DMSO	3	0002-0020-0212	2	58.887	26.895	58.887	17
Aged	DMSO	3	0002-0007-0092	2	53.487	23.962	53.487	18.75
Aged	DMSO	3	0002-0003-0054	2	75.344	25.662	75.344	19.666
Aged	DMSO	3	0002-0051-1219	2	64.03	17.546	64.03	21.867
Aged	DMSO	3	0002-0001-0009	2	69.687	33.72	69.687	22.343
Aged	DMSO	3	0002-0035-0445	2	94.63	25.606	94.63	23.614
Aged	DMSO	3	0002-0012-0142	2	104.916	34.27	104.916	25.319
Aged	DMSO	3	0002-0024-0298	2	75.858	30.339	75.858	26.586
Aged	DMSO	3	0002-0032-0395	2	64.03	45.245	64.03	28.574
Aged	DMSO	3	0002-0039-0744	2	56.572	19.495	56.572	30.377
Aged	DMSO	3	0002-0004-0071	2	78.687	41.807	78.687	30.807
Aged	DMSO	3	0002-0021-0247	2	85.887	38.605	85.887	31.138
Aged	DMSO	3	0002-0011-0133	2	85.116	44.015	85.116	31.341
Aged	DMSO	3	0002-0018-0175	2	90.516	43.358	90.516	31.571
Aged	DMSO	3	0002-0008-0100	2	63.258	41.894	63.258	31.744
Aged	DMSO	3	0002-0040-0754	2	92.83	40.645	92.83	31.762
Aged	DMSO	3	0002-0042-0758	2	51.429	36.09	51.429	31.835
Aged	DMSO	3	0002-0044-0855	2	82.801	23.227	82.801	31.941
Aged	DMSO	3	0002-0010-0113	2	99.259	42.909	99.259	32.282
Aged	DMSO	3	0002-0030-0384	2	67.115	44.215	67.115	32.739
Aged	DMSO	3	0002-0015-0162	2	79.201	43.273	79.201	34.334
Aged	DMSO	3	0002-0029-0379	2	72.001	47.2	72.001	35.4
Aged	DMSO	3	0002-0009-0108	2	60.43	41.647	60.43	35.962
Aged	DMSO	3	0002-0005-0086	2	75.858	40.963	75.858	36.044
Aged	DMSO	3	0002-0052-1417	2	139.631	45.464	139.631	37.49
Aged	DMSO	3	0002-0050-1165	2	68.401	49.692	68.401	38.331
Aged	DMSO	3	0002-0019-0186	2	81.516	49.473	81.516	38.877
Aged	DMSO	3	0002-0045-0864	2	138.859	35.426	138.859	39.419
Aged	DMSO	3	0002-0006-0096	2	149.66	61.574	149.66	40.426
Aged	DMSO	3	0002-0014-0145	2	111.859	40.31	111.859	40.605
Aged	DMSO	3	0002-0033-0416	2	84.344	41.988	84.344	42.524
Aged	DMSO	3	0002-0017-0166	2	76.887	54.344	76.887	44.334
Aged	DMSO	3	0002-0034-0426	2	116.231	50.319	116.231	45.423
Aged	DMSO	3	0002-0047-1052	2	82.287	48.141	82.287	47.181
Aged	DMSO	3	0002-0048-1071	2	124.202	55.023	124.202	48.948
Aged	DMSO	3	0002-0043-0793	2	131.659	36.771	131.659	51.385
Aged	DMSO	3	0002-0016-0166	2	90.516	59.886	90.516	51.787
Aged	DMSO	3	0002-0046-1039	2	53.229	27.551	53.229	52.082
Aged	DMSO	3	0002-0049-1154	2	63.515	61.377	63.515	53.291
Aged	DMSO	3	0002-0025-0317	2	216.261	80.782	216.261	61.058
Aged	DMSO	3	0003-0005-0288	3	111.859	18.097	111.859	13.515
Aged	DMSO	3	0003-0016-0411	3	64.287	16.964	64.287	21.916
Aged	DMSO	3	0003-0055-1087	3	55.801	19.12	55.801	22.498
Aged	DMSO	3	0003-0050-0911	3	81.259	30.31	81.259	22.582
Aged	DMSO	3	0003-0012-0352	3	69.173	28.316	69.173	23.327
Aged	DMSO	3	0003-0053-1077	3	60.172	17.41	60.172	23.628
Aged	DMSO	3	0003-0026-0544	3	81.001	32.863	81.001	25.016
Aged	DMSO	3	0003-0020-0515	3	65.573	40.918	65.573	27.863
Aged	DMSO	3	0003-0004-0209	3	73.801	35.07	73.801	28.85
Aged	DMSO	3	0003-0042-0772	3	85.373	39.726	85.373	29.205
Aged	DMSO	3	0003-0056-1093	3	68.658	18.745	68.658	29.685
Aged	DMSO	3	0003-0047-0888	3	77.144	37.763	77.144	30.243
Aged	DMSO	3	0003-0049-0895	3	78.43	38.341	78.43	30.879
Aged	DMSO	3	0003-0043-0780	3	94.373	41.351	94.373	32.215
Aged	DMSO	3	0003-0023-0521	3	94.887	33.341	94.887	33.062
Aged	DMSO	3	0003-0061-1212	3	75.344	42.543	75.344	33.167
Aged	DMSO	3	0003-0025-0529	3	121.888	36.563	121.888	33.593
Aged	DMSO	3	0003-0066-1423	3	95.916	41.901	95.916	34.177
Aged	DMSO	3	0003-0010-0336	3	67.115	35.881	67.115	34.429
Aged	DMSO	3	0003-0035-0673	3	239.661	46.288	239.661	34.553
Aged	DMSO	3	0003-0051-0915	3	165.346	38.271	165.346	34.756
Aged	DMSO	3	0003-0006-0300	3	81.259	35.715	81.259	37.266
Aged	DMSO	3	0003-0002-0099	3	73.03	47.796	73.03	37.62
Aged	DMSO	3	0003-0019-0454	3	70.715	47.207	70.715	37.636
Aged	DMSO	3	0003-0027-0556	3	207.775	44.202	207.775	37.947
Aged	DMSO	3	0003-0037-0702	3	70.201	50.601	70.201	38.725
Aged	DMSO	3	0003-0032-0618	3	474.179	47.792	474.179	38.937
Aged	DMSO	3	0003-0028-0560	3	54.258	22.408	54.258	38.967
Aged	DMSO	3	0003-0058-1153	3	80.487	52.958	80.487	39.45
Aged	DMSO	3	0003-0039-0735	3	98.745	40.039	98.745	39.555
Aged	DMSO	3	0003-0045-0856	3	99.259	43.816	99.259	39.744
Aged	DMSO	3	0003-0001-0082	3	82.03	58.072	82.03	40.038
Aged	DMSO	3	0003-0003-0119	3	68.658	43.019	68.658	40.869
Aged	DMSO	3	0003-0034-0646	3	71.23	47.383	71.23	40.895
Aged	DMSO	3	0003-0036-0664	3	68.144	49.049	68.144	41.279
Aged	DMSO	3	0003-0052-1068	3	105.173	45.929	105.173	42.242
Aged	DMSO	3	0003-0046-0873	3	76.373	44.084	76.373	42.66
Aged	DMSO	3	0003-0040-0748	3	73.544	63.126	73.544	43.171
Aged	DMSO	3	0003-0014-0396	3	83.059	57.415	83.059	43.372
Aged	DMSO	3	0003-0041-0770	3	88.459	61.442	88.459	44.125
Aged	DMSO	3	0003-0030-0583	3	106.716	43.675	106.716	44.848
Aged	DMSO	3	0003-0038-0736	3	315.005	58.598	315.005	45.424
Aged	DMSO	3	0003-0015-0398	3	80.23	62.112	80.23	47.776
Aged	DMSO	3	0003-0033-0620	3	144.774	57.348	144.774	49.38
Aged	DMSO	3	0003-0059-1174	3	443.322	63.376	443.322	50.244
Aged	DMSO	3	0003-0013-0376	3	77.401	58.206	77.401	51.365
Aged	DMSO	3	0003-0007-0302	3	72.001	41.979	72.001	51.45
Aged	DMSO	3	0003-0054-1080	3	68.658	50.558	68.658	51.67
Aged	DMSO	3	0003-0011-0344	3	93.344	57.953	93.344	53.314
Aged	DMSO	3	0003-0065-1398	3	126.259	58.959	126.259	53.33
Aged	DMSO	3	0003-0029-0576	3	106.716	58.193	106.716	54.516
Aged	DMSO	3	0003-0048-0893	3	81.773	46.906	81.773	55.481
Aged	DMSO	3	0003-0044-0822	3	85.63	55.694	85.63	59.808
Aged	DMSO	3	0003-0009-0314	3	133.202	40.944	133.202	63.365
Aged	DMSO	3	0003-0021-0514	3	61.972	27.332	61.972	65.527
Aged	DMSO	3	0003-0031-0591	3	202.889	74.26	202.889	70.783
Aged	DMSO	4	0001-0088-0691	1	54.772	16.038	54.772	12.038
Aged	DMSO	4	0001-0081-0616	1	78.944	25.153	78.944	12.394
Aged	DMSO	4	0001-0098-0773	1	97.973	16.052	97.973	13.753
Aged	DMSO	4	0001-0141-1395	1	77.658	16.156	77.658	14.222
Aged	DMSO	4	0001-0115-0966	1	65.573	18.322	65.573	14.259
Aged	DMSO	4	0001-0027-0262	1	52.972	17.01	52.972	14.393
Aged	DMSO	4	0001-0056-0441	1	74.573	22.021	74.573	14.693
Aged	DMSO	4	0001-0092-0726	1	83.059	16.718	83.059	15.099
Aged	DMSO	4	0001-0086-0643	1	69.43	18.296	69.43	15.907
Aged	DMSO	4	0001-0111-0943	1	94.63	17.492	94.63	16.573
Aged	DMSO	4	0001-0001-0009	1	57.858	21.738	57.858	16.591
Aged	DMSO	4	0001-0134-1235	1	95.144	22.268	95.144	19.165
Aged	DMSO	4	0001-0100-0796	1	50.144	24.344	50.144	19.59
Aged	DMSO	4	0001-0104-0847	1	73.801	20.077	73.801	19.979
Aged	DMSO	4	0001-0014-0074	1	52.972	17.757	52.972	20.16
Aged	DMSO	4	0001-0139-1317	1	54.258	29.943	54.258	21.697
Aged	DMSO	4	0001-0020-0133	1	95.144	24.784	95.144	22.916
Aged	DMSO	4	0001-0033-0324	1	98.23	30.403	98.23	23.291
Aged	DMSO	4	0001-0074-0568	1	63.258	27.309	63.258	23.695
Aged	DMSO	4	0001-0028-0285	1	76.116	28.003	76.116	23.98
Aged	DMSO	4	0001-0016-0087	1	102.602	27.799	102.602	24.388
Aged	DMSO	4	0001-0129-1182	1	60.172	23.735	60.172	24.65
Aged	DMSO	4	0001-0116-0971	1	173.574	29.819	173.574	28.55
Aged	DMSO	4	0001-0055-0439	1	102.602	42.905	102.602	28.689
Aged	DMSO	4	0001-0040-0369	1	140.66	38.709	140.66	29.609
Aged	DMSO	4	0001-0013-0060	1	63.515	44.291	63.515	29.814
Aged	DMSO	4	0001-0021-0144	1	147.86	25.821	147.86	30.214
Aged	DMSO	4	0001-0094-0731	1	101.83	41.985	101.83	30.285
Aged	DMSO	4	0001-0137-1314	1	77.144	41.743	77.144	30.91
Aged	DMSO	4	0001-0077-0612	1	340.977	40.882	340.977	31.568
Aged	DMSO	4	0001-0054-0462	1	604.039	39.848	604.039	32.959
Aged	DMSO	4	0001-0062-0488	1	84.344	45.585	84.344	34.183
Aged	DMSO	4	0001-0117-0998	1	76.373	47.525	76.373	35.66
Aged	DMSO	4	0001-0066-0521	1	82.03	41.505	82.03	35.737
Aged	DMSO	4	0001-0119-1000	1	79.973	50.807	79.973	35.852
Aged	DMSO	4	0001-0113-0958	1	85.373	43.861	85.373	36.057
Aged	DMSO	4	0001-0102-0828	1	81.259	54.703	81.259	36.272
Aged	DMSO	4	0001-0004-0015	1	65.83	44.137	65.83	36.801
Aged	DMSO	4	0001-0047-0391	1	93.859	49.449	93.859	36.811
Aged	DMSO	4	0001-0076-0582	1	72.258	48.206	72.258	36.836
Aged	DMSO	4	0001-0105-0886	1	165.088	52.075	165.088	37.494
Aged	DMSO	4	0001-0127-1157	1	161.488	49.777	161.488	38.142
Aged	DMSO	4	0001-0057-0451	1	90.516	57.895	90.516	38.216
Aged	DMSO	4	0001-0091-0722	1	109.03	46.733	109.03	38.981
Aged	DMSO	4	0001-0009-0030	1	53.744	31.598	53.744	39.029
Aged	DMSO	4	0001-0050-0402	1	101.83	50.293	101.83	39.341
Aged	DMSO	4	0001-0038-0371	1	276.176	36.264	276.176	39.563
Aged	DMSO	4	0001-0095-0735	1	115.202	51.842	115.202	39.565
Aged	DMSO	4	0001-0142-1500	1	67.373	43.698	67.373	39.836
Aged	DMSO	4	0001-0067-0525	1	126.774	56.024	126.774	39.998
Aged	DMSO	4	0001-0112-0953	1	73.287	43.596	73.287	40.084
Aged	DMSO	4	0001-0006-0026	1	63.772	50.758	63.772	40.435
Aged	DMSO	4	0001-0135-1253	1	140.145	56.455	140.145	40.637
Aged	DMSO	4	0001-0019-0113	1	220.632	34.357	220.632	40.855
Aged	DMSO	4	0001-0059-0482	1	306.262	39.731	306.262	41.274
Aged	DMSO	4	0001-0069-0543	1	80.744	33.541	80.744	41.443
Aged	DMSO	4	0001-0140-1335	1	74.058	76.604	74.058	41.576
Aged	DMSO	4	0001-0037-0349	1	67.373	51.332	67.373	42.095
Aged	DMSO	4	0001-0005-0031	1	196.718	54.596	196.718	42.154
Aged	DMSO	4	0001-0136-1305	1	78.173	52.076	78.173	42.859
Aged	DMSO	4	0001-0090-0714	1	80.744	58.936	80.744	42.895
Aged	DMSO	4	0001-0108-0909	1	67.887	52.621	67.887	44.25
Aged	DMSO	4	0001-0101-0812	1	90.516	62.491	90.516	44.366
Aged	DMSO	4	0001-0064-0499	1	142.974	61.906	142.974	44.457
Aged	DMSO	4	0001-0065-0501	1	97.459	55.269	97.459	44.541
Aged	DMSO	4	0001-0022-0183	1	78.944	53.254	78.944	44.606
Aged	DMSO	4	0001-0071-0564	1	79.973	61.675	79.973	45.039
Aged	DMSO	4	0001-0018-0108	1	101.573	53.359	101.573	45.742
Aged	DMSO	4	0001-0106-0892	1	73.544	58.15	73.544	45.997
Aged	DMSO	4	0001-0126-1107	1	155.831	41.842	155.831	46.05
Aged	DMSO	4	0001-0103-0842	1	78.173	53.678	78.173	46.293
Aged	DMSO	4	0001-0046-0387	1	90.516	51.827	90.516	46.926
Aged	DMSO	4	0001-0109-0922	1	76.373	58.582	76.373	47.232
Aged	DMSO	4	0001-0093-0729	1	77.916	61.465	77.916	47.858
Aged	DMSO	4	0001-0053-0427	1	101.316	43.32	101.316	48.185
Aged	DMSO	4	0001-0044-0373	1	50.658	66.832	50.658	48.599
[truncated: 135 more rows]

## Sheet: Fig. 4D, Supp. Fig. 5D
Age	Condition	Well Rep	ROI ID	Image Num	ROI Area	8-OHdG MFI
Aged	Agonists	1	0001-0050-0610	1	88.978	12.395
Aged	Agonists	1	0001-0055-0796	1	63.392	13.301
Aged	Agonists	1	0001-0070-1207	1	76.758	15.587
Aged	Agonists	1	0001-0007-0085	1	62.246	16.239
Aged	Agonists	1	0001-0059-0896	1	199.723	16.296
Aged	Agonists	1	0001-0040-0488	1	74.466	16.595
Aged	Agonists	1	0001-0058-0841	1	60.719	16.686
Aged	Agonists	1	0001-0034-0363	1	54.609	18.573
Aged	Agonists	1	0001-0039-0486	1	100.434	19.479
Aged	Agonists	1	0001-0071-1317	1	50.408	20.242
Aged	Agonists	1	0001-0001-0005	1	50.79	20.519
Aged	Agonists	1	0001-0053-0762	1	154.661	20.798
Aged	Agonists	1	0001-0042-0518	1	72.557	21.189
Aged	Agonists	1	0001-0038-0475	1	56.136	22.34
Aged	Agonists	1	0001-0052-0726	1	55.372	22.614
Aged	Agonists	1	0001-0003-0009	1	53.081	22.719
Aged	Agonists	1	0001-0006-0080	1	58.428	23.229
Aged	Agonists	1	0001-0008-0086	1	51.554	23.681
Aged	Agonists	1	0001-0016-0135	1	91.651	24.262
Aged	Agonists	1	0001-0057-0814	1	336.436	25.152
Aged	Agonists	1	0001-0067-1144	1	56.518	25.581
Aged	Agonists	1	0001-0011-0100	1	121.819	27.163
Aged	Agonists	1	0001-0063-1074	1	119.91	28.019
Aged	Agonists	1	0001-0062-1019	1	69.884	29.907
Aged	Agonists	1	0001-0043-0527	1	188.648	29.964
Aged	Agonists	1	0001-0024-0286	1	111.891	31.638
Aged	Agonists	1	0001-0064-1092	1	72.939	37.11
Aged	Agonists	1	0001-0021-0232	1	77.903	38.647
Aged	Agonists	1	0001-0066-1119	1	51.554	38.83
Aged	Agonists	1	0001-0072-1466	1	124.874	39.514
Aged	Agonists	1	0001-0023-0282	1	87.068	41.75
Aged	Agonists	1	0001-0022-0243	1	84.395	42.964
Aged	Agonists	1	0001-0004-0073	1	112.654	45.959
Aged	Agonists	1	0001-0065-1106	1	77.521	46.941
Aged	Agonists	1	0001-0041-0527	1	343.691	49.422
Aged	Agonists	1	0001-0019-0217	1	51.936	52.831
Aged	Agonists	1	0001-0030-0351	1	71.411	56.225
Aged	Agonists	1	0001-0069-1182	1	107.69	60.472
Aged	Agonists	1	0001-0010-0094	1	53.463	61.407
Aged	Agonists	1	0001-0037-0476	1	84.395	64.136
Aged	Agonists	1	0001-0005-0080	1	121.438	65.981
Aged	Agonists	1	0001-0031-0354	1	74.466	66.518
Aged	Agonists	1	0001-0033-0365	1	172.228	73.741
Aged	Agonists	1	0001-0018-0146	1	140.913	74.599
Aged	Agonists	1	0001-0035-0428	1	84.777	74.815
Aged	Agonists	1	0001-0061-1018	1	96.234	75.556
Aged	Agonists	1	0001-0009-0089	1	54.227	75.986
Aged	Agonists	1	0001-0012-0099	1	78.285	77.185
Aged	Agonists	1	0001-0020-0228	1	94.324	77.457
Aged	Agonists	1	0001-0027-0331	1	120.292	78.168
Aged	Agonists	1	0001-0013-0113	1	62.246	79.19
Aged	Agonists	1	0001-0029-0347	1	77.521	79.266
Aged	Agonists	1	0001-0060-0926	1	86.305	81.606
Aged	Agonists	1	0001-0048-0610	1	114.564	85.1
Aged	Agonists	1	0001-0054-0767	1	71.03	85.785
Aged	Agonists	1	0001-0032-0357	1	138.24	88.605
Aged	Agonists	1	0001-0026-0324	1	68.738	90.467
Aged	Agonists	1	0001-0017-0137	1	73.321	93.245
Aged	Agonists	1	0001-0025-0310	1	65.301	95.596
Aged	Agonists	1	0001-0002-0017	1	225.309	95.631
Aged	Agonists	1	0001-0014-0124	1	91.651	96.817
Aged	Agonists	1	0001-0036-0437	1	85.923	98.173
Aged	Agonists	1	0001-0044-0529	1	107.69	108.869
Aged	Agonists	1	0001-0049-0609	1	75.23	113.132
Aged	Agonists	1	0002-0001-0149	2	60.719	20.245
Aged	Agonists	1	0002-0014-1386	2	50.408	26.621
Aged	Agonists	1	0002-0012-1351	2	68.738	30.517
Aged	Agonists	1	0002-0017-1514	2	55.754	43.014
Aged	Agonists	1	0002-0002-0508	2	50.79	64.466
Aged	Agonists	1	0002-0003-0545	2	54.991	76.069
Aged	Agonists	1	0002-0004-0592	2	86.305	81.301
Aged	Agonists	1	0002-0005-0722	2	80.958	82.533
Aged	Agonists	1	0002-0008-0836	2	61.101	82.875
Aged	Agonists	1	0002-0009-0918	2	55.372	84.897
Aged	Agonists	1	0002-0013-1356	2	99.67	85.77
Aged	Agonists	1	0002-0015-1402	2	100.052	95.424
Aged	Agonists	1	0002-0006-0816	2	50.026	99.58
Aged	Agonists	1	0002-0010-0926	2	53.463	103.1
Aged	Agonists	1	0002-0016-1482	2	106.544	106.444
Aged	Agonists	1	0002-0011-0948	2	52.317	112.533
Aged	Agonists	1	0002-0007-0816	2	53.845	124.943
Aged	Agonists	1	0003-0025-0403	3	65.683	12.39
Aged	Agonists	1	0003-0034-0599	3	66.065	16.757
Aged	Agonists	1	0003-0052-1085	3	54.609	21.126
Aged	Agonists	1	0003-0001-0023	3	113.036	34.378
Aged	Agonists	1	0003-0029-0470	3	82.868	44.212
Aged	Agonists	1	0003-0036-0674	3	50.408	44.439
Aged	Agonists	1	0003-0047-1066	3	70.266	48.554
Aged	Agonists	1	0003-0019-0272	3	115.709	48.855
Aged	Agonists	1	0003-0004-0068	3	79.813	49.019
Aged	Agonists	1	0003-0048-1070	3	138.622	51.444
Aged	Agonists	1	0003-0051-1078	3	56.518	52.027
Aged	Agonists	1	0003-0058-1403	3	73.321	53.448
Aged	Agonists	1	0003-0053-1128	3	75.612	57.288
Aged	Agonists	1	0003-0010-0140	3	88.596	57.315
Aged	Agonists	1	0003-0033-0596	3	61.101	58.525
Aged	Agonists	1	0003-0014-0167	3	64.919	59.235
Aged	Agonists	1	0003-0002-0030	3	80.195	62.933
Aged	Agonists	1	0003-0050-1078	3	54.609	63.07
Aged	Agonists	1	0003-0055-1354	3	56.136	63.197
Aged	Agonists	1	0003-0056-1367	3	124.111	63.465
Aged	Agonists	1	0003-0023-0334	3	78.285	72.644
Aged	Agonists	1	0003-0045-0983	3	92.797	74.296
Aged	Agonists	1	0003-0009-0134	3	74.848	75.184
Aged	Agonists	1	0003-0038-0739	3	58.046	75.329
Aged	Agonists	1	0003-0007-0125	3	89.36	77.132
Aged	Agonists	1	0003-0040-0760	3	79.049	77.411
Aged	Agonists	1	0003-0016-0224	3	92.033	77.635
Aged	Agonists	1	0003-0054-1353	3	89.742	78.004
Aged	Agonists	1	0003-0041-0810	3	63.774	78.042
Aged	Agonists	1	0003-0017-0241	3	65.683	78.215
Aged	Agonists	1	0003-0042-0815	3	92.033	79.95
Aged	Agonists	1	0003-0043-0819	3	75.612	80.131
Aged	Agonists	1	0003-0049-1071	3	57.664	81.159
Aged	Agonists	1	0003-0024-0344	3	61.101	81.206
Aged	Agonists	1	0003-0046-0985	3	58.809	84.922
Aged	Agonists	1	0003-0037-0682	3	56.518	85.696
Aged	Agonists	1	0003-0003-0044	3	54.991	85.771
Aged	Agonists	1	0003-0032-0546	3	58.809	87.338
Aged	Agonists	1	0003-0013-0154	3	60.337	87.557
Aged	Agonists	1	0003-0020-0276	3	87.832	87.9
Aged	Agonists	1	0003-0006-0117	3	111.127	89.12
Aged	Agonists	1	0003-0039-0752	3	56.9	89.564
Aged	Agonists	1	0003-0008-0128	3	103.489	89.627
Aged	Agonists	1	0003-0044-0839	3	74.848	89.786
Aged	Agonists	1	0003-0018-0256	3	88.596	90.216
Aged	Agonists	1	0003-0012-0155	3	123.347	91.427
Aged	Agonists	1	0003-0030-0472	3	52.317	96.022
Aged	Agonists	1	0003-0026-0411	3	144.732	100.908
Aged	Agonists	1	0003-0035-0662	3	82.104	106.726
Aged	Agonists	1	0003-0015-0195	3	88.214	110.13
Aged	Agonists	1	0003-0005-0083	3	203.16	110.861
Aged	Agonists	1	0003-0028-0468	3	81.722	113.636
Aged	Agonists	1	0003-0021-0285	3	117.237	116.902
Aged	Agonists	1	0003-0011-0151	3	90.123	119.229
Aged	Agonists	1	0003-0027-0407	3	100.052	139.439
Aged	Agonists	2	0001-0089-1034	1	59.191	10.213
Aged	Agonists	2	0001-0020-0249	1	122.965	10.578
Aged	Agonists	2	0001-0052-0694	1	72.557	11.032
Aged	Agonists	2	0001-0058-0753	1	96.234	11.46
Aged	Agonists	2	0001-0098-1251	1	59.191	11.645
Aged	Agonists	2	0001-0085-0985	1	93.942	12.614
Aged	Agonists	2	0001-0086-0994	1	70.266	12.652
Aged	Agonists	2	0001-0095-1214	1	134.803	12.822
Aged	Agonists	2	0001-0097-1231	1	174.519	13.958
Aged	Agonists	2	0001-0021-0266	1	62.246	14.294
Aged	Agonists	2	0001-0005-0105	1	216.144	14.373
Aged	Agonists	2	0001-0099-1301	1	63.392	16.223
Aged	Agonists	2	0001-0038-0398	1	80.958	16.726
Aged	Agonists	2	0001-0046-0528	1	75.23	17.832
Aged	Agonists	2	0001-0067-0845	1	54.991	17.868
Aged	Agonists	2	0001-0062-0801	1	68.738	19.25
Aged	Agonists	2	0001-0078-0930	1	56.518	19.365
Aged	Agonists	2	0001-0042-0466	1	66.447	20.851
Aged	Agonists	2	0001-0055-0732	1	139.768	21.194
Aged	Agonists	2	0001-0040-0432	1	146.26	22.175
Aged	Agonists	2	0001-0072-0879	1	64.156	23.446
Aged	Agonists	2	0001-0008-0117	1	170.318	27.152
Aged	Agonists	2	0001-0037-0393	1	69.502	27.643
Aged	Agonists	2	0001-0069-0879	1	162.681	28.768
Aged	Agonists	2	0001-0092-1081	1	84.777	31.86
Aged	Agonists	2	0001-0041-0455	1	87.832	32.648
Aged	Agonists	2	0001-0070-0877	1	176.428	33.162
Aged	Agonists	2	0001-0026-0307	1	79.049	34.314
Aged	Agonists	2	0001-0016-0220	1	139.004	34.365
Aged	Agonists	2	0001-0015-0221	1	200.105	36.204
Aged	Agonists	2	0001-0033-0368	1	54.991	38.868
Aged	Agonists	2	0001-0059-0759	1	113.418	42.158
Aged	Agonists	2	0001-0007-0115	1	181.011	42.757
Aged	Agonists	2	0001-0014-0204	1	98.525	42.919
Aged	Agonists	2	0001-0023-0308	1	166.881	47.753
Aged	Agonists	2	0001-0024-0303	1	77.521	49.847
Aged	Agonists	2	0001-0094-1191	1	76.376	51.825
Aged	Agonists	2	0001-0031-0333	1	74.848	53.306
Aged	Agonists	2	0001-0018-0234	1	64.156	54.256
Aged	Agonists	2	0001-0060-0784	1	70.648	54.405
Aged	Agonists	2	0001-0080-0972	1	413.193	54.875
Aged	Agonists	2	0001-0056-0736	1	63.01	55.152
Aged	Agonists	2	0001-0066-0833	1	75.23	59.147
Aged	Agonists	2	0001-0030-0331	1	82.868	59.387
Aged	Agonists	2	0001-0090-1040	1	65.683	60.012
Aged	Agonists	2	0001-0091-1076	1	391.426	60.463
Aged	Agonists	2	0001-0044-0478	1	122.965	60.596
Aged	Agonists	2	0001-0084-0970	1	73.703	61.637
Aged	Agonists	2	0001-0081-0954	1	70.648	62.659
Aged	Agonists	2	0001-0075-0912	1	81.722	62.93
Aged	Agonists	2	0001-0083-0958	1	70.648	66.6
Aged	Agonists	2	0001-0061-0798	1	129.075	67.719
Aged	Agonists	2	0001-0050-0661	1	74.848	67.913
Aged	Agonists	2	0001-0087-0995	1	73.321	68.917
Aged	Agonists	2	0001-0079-0934	1	63.392	69.572
Aged	Agonists	2	0001-0096-1214	1	112.272	69.684
Aged	Agonists	2	0001-0010-0132	1	107.308	69.74
Aged	Agonists	2	0001-0047-0534	1	74.848	71.48
Aged	Agonists	2	0001-0093-1091	1	90.505	71.916
Aged	Agonists	2	0001-0064-0824	1	102.344	73.138
Aged	Agonists	2	0001-0028-0318	1	104.253	73.264
Aged	Agonists	2	0001-0076-0911	1	74.848	75.913
Aged	Agonists	2	0001-0017-0240	1	171.082	76.281
Aged	Agonists	2	0001-0063-0821	1	86.687	78.04
Aged	Agonists	2	0001-0088-1032	1	69.884	78.399
Aged	Agonists	2	0001-0002-0026	1	85.159	78.655
Aged	Agonists	2	0001-0003-0042	1	64.156	79.589
Aged	Agonists	2	0001-0048-0549	1	113.8	79.785
Aged	Agonists	2	0001-0073-0895	1	78.285	80.005
Aged	Agonists	2	0001-0071-0880	1	79.813	80.78
Aged	Agonists	2	0001-0054-0730	1	512.482	81.215
Aged	Agonists	2	0001-0034-0379	1	71.03	85.21
Aged	Agonists	2	0001-0022-0299	1	75.612	85.914
Aged	Agonists	2	0001-0039-0410	1	73.321	88.714
Aged	Agonists	2	0001-0009-0130	1	85.541	88.812
Aged	Agonists	2	0001-0068-0865	1	75.994	89.256
Aged	Agonists	2	0001-0027-0310	1	77.14	89.604
Aged	Agonists	2	0001-0053-0705	1	103.871	90.809
Aged	Agonists	2	0001-0049-0573	1	81.34	91.178
Aged	Agonists	2	0001-0032-0353	1	97.761	92.117
Aged	Agonists	2	0001-0065-0821	1	66.447	92.264
Aged	Agonists	2	0001-0011-0143	1	200.105	92.937
Aged	Agonists	2	0001-0013-0142	1	72.557	94.332
Aged	Agonists	2	0001-0043-0467	1	77.521	94.867
Aged	Agonists	2	0001-0036-0392	1	81.34	95.648
Aged	Agonists	2	0001-0012-0142	1	68.738	97.689
Aged	Agonists	2	0001-0082-0962	1	241.73	98.926
Aged	Agonists	2	0001-0045-0521	1	84.395	100.688
Aged	Agonists	2	0002-0008-0222	2	58.809	14.325
Aged	Agonists	2	0002-0039-1514	2	71.411	21.925
Aged	Agonists	2	0002-0040-1521	2	67.211	23.932
Aged	Agonists	2	0002-0030-1317	2	67.593	24.311
Aged	Agonists	2	0002-0005-0171	2	53.845	24.567
Aged	Agonists	2	0002-0027-1218	2	71.411	25.08
Aged	Agonists	2	0002-0035-1442	2	78.285	27.098
Aged	Agonists	2	0002-0020-0820	2	121.819	34.176
Aged	Agonists	2	0002-0004-0137	2	66.447	41.661
Aged	Agonists	2	0002-0009-0337	2	65.683	46.965
Aged	Agonists	2	0002-0038-1499	2	136.331	47.569
Aged	Agonists	2	0002-0021-0830	2	72.939	49.194
Aged	Agonists	2	0002-0003-0054	2	66.065	52.341
Aged	Agonists	2	0002-0013-0508	2	179.101	56.748
Aged	Agonists	2	0002-0002-0049	2	63.01	60.491
Aged	Agonists	2	0002-0016-0656	2	72.175	62.021
Aged	Agonists	2	0002-0014-0570	2	75.23	63.482
Aged	Agonists	2	0002-0018-0788	2	106.926	64.118
Aged	Agonists	2	0002-0026-1091	2	60.337	65.057
Aged	Agonists	2	0002-0023-0956	2	59.191	66.51
Aged	Agonists	2	0002-0033-1394	2	158.862	66.524
Aged	Agonists	2	0002-0017-0773	2	84.777	67.041
Aged	Agonists	2	0002-0031-1371	2	139.768	67.377
Aged	Agonists	2	0002-0032-1381	2	88.596	67.612
Aged	Agonists	2	0002-0007-0211	2	83.25	68.917
Aged	Agonists	2	0002-0015-0579	2	71.03	69.285
Aged	Agonists	2	0002-0006-0202	2	69.12	69.624
Aged	Agonists	2	0002-0011-0453	2	75.23	70.218
Aged	Agonists	2	0002-0028-1224	2	82.486	71.25
Aged	Agonists	2	0002-0019-0792	2	113.8	73.55
Aged	Agonists	2	0002-0034-1406	2	263.115	75.136
Aged	Agonists	2	0002-0012-0466	2	88.978	75.605
Aged	Agonists	2	0002-0010-0448	2	78.667	77.636
Aged	Agonists	2	0002-0029-1229	2	69.884	77.918
Aged	Agonists	2	0002-0037-1485	2	72.557	80.737
Aged	Agonists	2	0002-0022-0922	2	118.764	85.942
Aged	Agonists	2	0002-0024-0962	2	76.376	87.355
Aged	Agonists	2	0002-0025-1022	2	89.36	97.282
Aged	Agonists	2	0003-0012-0208	3	95.088	10.59
Aged	Agonists	2	0003-0030-0798	3	109.217	10.776
Aged	Agonists	2	0003-0020-0409	3	55.372	13.352
Aged	Agonists	2	0003-0007-0111	3	55.372	14.055
Aged	Agonists	2	0003-0045-1226	3	64.538	15.462
Aged	Agonists	2	0003-0041-0993	3	78.667	22.121
Aged	Agonists	2	0003-0008-0114	3	68.356	26.33
Aged	Agonists	2	0003-0013-0214	3	100.816	27.371
Aged	Agonists	2	0003-0001-0024	3	81.34	28.822
Aged	Agonists	2	0003-0005-0093	3	78.667	30.223
Aged	Agonists	2	0003-0037-0902	3	69.502	30.549
Aged	Agonists	2	0003-0040-0976	3	88.596	30.655
Aged	Agonists	2	0003-0043-1153	3	133.276	30.777
Aged	Agonists	2	0003-0039-0961	3	84.013	31.35
Aged	Agonists	2	0003-0033-0820	3	93.942	35.504
Aged	Agonists	2	0003-0018-0344	3	69.884	37.995
Aged	Agonists	2	0003-0042-1009	3	86.305	39.376
Aged	Agonists	2	0003-0011-0168	3	60.719	42.698
Aged	Agonists	2	0003-0017-0321	3	88.978	45.227
Aged	Agonists	2	0003-0014-0219	3	82.486	45.569
Aged	Agonists	2	0003-0006-0106	3	144.35	45.955
Aged	Agonists	2	0003-0048-1265	3	121.438	47.368
Aged	Agonists	2	0003-0016-0270	3	63.392	50.608
Aged	Agonists	2	0003-0044-1218	3	70.648	61.114
Aged	Agonists	2	0003-0004-0086	3	130.985	66.286
Aged	Agonists	2	0003-0010-0139	3	118.001	66.631
Aged	Agonists	2	0003-0028-0775	3	75.612	69.657
Aged	Agonists	2	0003-0047-1253	3	77.521	73.823
Aged	Agonists	2	0003-0036-0855	3	84.013	81.627
Aged	Agonists	2	0003-0031-0799	3	72.175	81.937
Aged	Agonists	2	0003-0034-0827	3	80.195	82.343
Aged	Agonists	2	0003-0035-0853	3	78.667	83.762
Aged	Agonists	2	0003-0029-0781	3	96.234	83.857
Aged	Agonists	2	0003-0032-0821	3	96.615	85.34
Aged	Agonists	2	0003-0022-0649	3	87.832	86.287
Aged	Agonists	2	0003-0024-0710	3	113.036	92.186
Aged	Agonists	2	0003-0025-0710	3	79.049	93.768
Aged	Agonists	2	0003-0003-0078	3	332.999	93.788
Aged	Agonists	2	0003-0027-0763	3	103.871	95.728
Aged	Agonists	2	0003-0021-0434	3	68.356	97.464
Aged	Agonists	2	0003-0023-0705	3	83.25	100.624
Aged	Agonists	2	0003-0026-0741	3	88.596	115.181
Aged	Agonists	3	0001-0025-1201	1	33.223	16.908
Aged	Agonists	3	0001-0005-0197	1	30.55	18.325
Aged	Agonists	3	0001-0015-0708	1	30.55	29.038
Aged	Agonists	3	0001-0008-0236	1	49.644	30.269
Aged	Agonists	3	0001-0017-0805	1	30.932	30.444
Aged	Agonists	3	0001-0023-1091	1	41.625	31.046
Aged	Agonists	3	0001-0001-0041	1	245.548	32.123
Aged	Agonists	3	0001-0020-0963	1	115.328	33.063
Aged	Agonists	3	0001-0012-0531	1	74.848	44.796
Aged	Agonists	3	0001-0021-0983	1	46.207	47.62
Aged	Agonists	3	0001-0007-0226	1	65.301	53.164
Aged	Agonists	3	0001-0018-0854	1	37.424	66.541
Aged	Agonists	3	0001-0014-0658	1	99.67	66.977
Aged	Agonists	3	0001-0004-0094	1	32.842	82.965
Aged	Agonists	3	0001-0016-0766	1	37.806	86.253
Aged	Agonists	3	0001-0003-0092	1	33.605	87.614
Aged	Agonists	3	0001-0024-1132	1	59.191	88.781
Aged	Agonists	3	0001-0002-0087	1	31.314	95.415
Aged	Agonists	3	0001-0022-1087	1	37.806	98.131
Aged	Agonists	3	0001-0006-0221	1	72.557	104.184
Aged	Agonists	3	0001-0013-0633	1	169.172	135.998
Aged	Agonists	3	0001-0010-0265	1	102.344	153.72
Aged	Agonists	3	0002-0016-0943	2	44.68	10.812
Aged	Agonists	3	0002-0017-1273	2	45.444	16.672
Aged	Agonists	3	0002-0006-0333	2	31.696	18.554
Aged	Agonists	3	0002-0004-0255	2	48.117	28.722
Aged	Agonists	3	0002-0001-0018	2	80.195	31.933
Aged	Agonists	3	0002-0003-0170	2	38.952	32.686
Aged	Agonists	3	0002-0020-1517	2	56.9	35.262
Aged	Agonists	3	0002-0012-0521	2	70.266	38.902
Aged	Agonists	3	0002-0009-0390	2	34.751	41.648
Aged	Agonists	3	0002-0010-0430	2	34.751	57.044
Aged	Agonists	3	0002-0019-1431	2	36.66	59.323
Aged	Agonists	3	0002-0008-0350	2	93.179	72.783
Aged	Agonists	3	0002-0005-0307	2	38.57	75.455
Aged	Agonists	3	0002-0014-0557	2	67.974	87.236
Aged	Agonists	3	0002-0002-0164	2	30.932	94.358
Aged	Agonists	3	0002-0011-0487	2	60.337	110.854
Aged	Agonists	3	0002-0007-0334	2	30.932	113.198
Aged	Agonists	3	0002-0015-0731	2	75.23	131.213
Aged	Agonists	3	0003-0022-1295	3	30.55	16.113
Aged	Agonists	3	0003-0012-0967	3	44.298	17.776
Aged	Agonists	3	0003-0008-0931	3	42.389	20.883
Aged	Agonists	3	0003-0003-0793	3	38.952	32.549
Aged	Agonists	3	0003-0013-0980	3	50.408	42.076
Aged	Agonists	3	0003-0014-0989	3	112.272	50.976
Aged	Agonists	3	0003-0005-0907	3	40.861	52.542
Aged	Agonists	3	0003-0019-1042	3	57.282	53.153
Aged	Agonists	3	0003-0004-0812	3	30.932	68.58
Aged	Agonists	3	0003-0023-1309	3	62.628	71.402
Aged	Agonists	3	0003-0010-0962	3	35.897	79.734
Aged	Agonists	3	0003-0009-0943	3	37.042	84.639
Aged	Agonists	3	0003-0015-1006	3	109.599	86.282
Aged	Agonists	3	0003-0007-0923	3	51.554	90.281
Aged	Agonists	3	0003-0001-0264	3	40.861	94.262
Aged	Agonists	3	0003-0002-0364	3	83.25	97.321
Aged	Agonists	3	0003-0006-0910	3	31.696	99.301
Aged	Agonists	3	0003-0018-1033	3	64.538	103.888
Aged	Agonists	3	0003-0020-1068	3	37.042	105.742
Aged	Agonists	3	0003-0011-0965	3	45.062	107.042
Aged	Agonists	3	0003-0017-1024	3	109.981	109.396
Aged	Agonists	3	0003-0021-1109	3	129.457	125.726
Aged	Agonists	3	0003-0016-1012	3	124.111	166.44
Aged	Agonists	4	0001-0088-1395	1	30.168	10.203
Aged	Agonists	4	0001-0019-0399	1	35.133	11.043
Aged	Agonists	4	0001-0014-0361	1	30.168	11.582
Aged	Agonists	4	0001-0032-0527	1	32.078	14.25
Aged	Agonists	4	0001-0010-0255	1	55.372	15.545
Aged	Agonists	4	0001-0020-0414	1	48.117	16.492
Aged	Agonists	4	0001-0049-0948	1	36.279	17.663
Aged	Agonists	4	0001-0069-1145	1	72.939	21.754
Aged	Agonists	4	0001-0043-0797	1	35.897	23.181
Aged	Agonists	4	0001-0075-1181	1	66.829	24.023
Aged	Agonists	4	0001-0073-1176	1	194.377	24.346
Aged	Agonists	4	0001-0031-0509	1	32.078	24.405
Aged	Agonists	4	0001-0008-0243	1	33.223	24.874
Aged	Agonists	4	0001-0017-0391	1	32.46	27.235
Aged	Agonists	4	0001-0037-0672	1	104.635	35.712
Aged	Agonists	4	0001-0085-1236	1	92.415	37.19
Aged	Agonists	4	0001-0081-1215	1	64.156	37.905
Aged	Agonists	4	0001-0050-0957	1	119.91	38.201
Aged	Agonists	4	0001-0041-0779	1	91.651	38.442
Aged	Agonists	4	0001-0087-1379	1	76.758	40.239
Aged	Agonists	4	0001-0005-0218	1	47.735	40.368
Aged	Agonists	4	0001-0045-0893	1	56.136	40.422
Aged	Agonists	4	0001-0055-0991	1	162.681	41.408
Aged	Agonists	4	0001-0034-0598	1	106.162	41.763
Aged	Agonists	4	0001-0022-0439	1	116.091	42.26
Aged	Agonists	4	0001-0001-0088	1	39.715	42.385
Aged	Agonists	4	0001-0071-1154	1	59.573	49.288
Aged	Agonists	4	0001-0060-1024	1	49.262	50.426
Aged	Agonists	4	0001-0084-1232	1	48.117	52.683
Aged	Agonists	4	0001-0063-1105	1	31.314	52.695
Aged	Agonists	4	0001-0033-0576	1	30.55	52.975
Aged	Agonists	4	0001-0091-1495	1	61.101	56.075
Aged	Agonists	4	0001-0039-0753	1	77.521	58.458
Aged	Agonists	4	0001-0058-1008	1	31.314	59.476
Aged	Agonists	4	0001-0016-0377	1	80.195	59.486
Aged	Agonists	4	0001-0054-0976	1	63.392	62.024
Aged	Agonists	4	0001-0023-0439	1	61.101	62.294
Aged	Agonists	4	0001-0079-1206	1	38.188	63.5
Aged	Agonists	4	0001-0083-1225	1	31.696	63.566
Aged	Agonists	4	0001-0042-0786	1	61.864	64.352
Aged	Agonists	4	0001-0066-1133	1	60.719	64.491
Aged	Agonists	4	0001-0024-0465	1	211.179	64.986
Aged	Agonists	4	0001-0077-1195	1	30.168	65.899
Aged	Agonists	4	0001-0080-1209	1	53.845	65.922
Aged	Agonists	4	0001-0072-1158	1	51.936	66.971
Aged	Agonists	4	0001-0030-0487	1	57.282	68.513
Aged	Agonists	4	0001-0021-0432	1	101.962	69.045
Aged	Agonists	4	0001-0015-0368	1	39.334	69.65
Aged	Agonists	4	0001-0064-1106	1	49.644	71.308
Aged	Agonists	4	0001-0006-0232	1	90.887	71.542
Aged	Agonists	4	0001-0062-1059	1	32.46	72
Aged	Agonists	4	0001-0052-0965	1	33.987	72.652
Aged	Agonists	4	0001-0090-1492	1	78.285	72.78
Aged	Agonists	4	0001-0002-0097	1	33.223	73.414
Aged	Agonists	4	0001-0067-1145	1	118.764	73.945
Aged	Agonists	4	0001-0026-0460	1	49.644	74.669
Aged	Agonists	4	0001-0056-0983	1	36.66	74.76
Aged	Agonists	4	0001-0047-0941	1	68.738	79.717
Aged	Agonists	4	0001-0076-1193	1	74.466	80.554
Aged	Agonists	4	0001-0027-0462	1	52.699	80.949
Aged	Agonists	4	0001-0057-1005	1	31.696	81.229
Aged	Agonists	4	0001-0035-0604	1	62.628	82.323
Aged	Agonists	4	0001-0009-0250	1	54.609	82.699
Aged	Agonists	4	0001-0082-1217	1	48.499	83.409
Aged	Agonists	4	0001-0013-0293	1	37.042	83.918
Aged	Agonists	4	0001-0029-0474	1	57.664	83.954
Aged	Agonists	4	0001-0078-1208	1	57.664	87.225
Aged	Agonists	4	0001-0053-0974	1	46.971	88.317
Aged	Agonists	4	0001-0065-1121	1	68.356	88.793
Aged	Agonists	4	0001-0044-0817	1	53.845	88.837
Aged	Agonists	4	0001-0086-1241	1	35.515	89.957
Aged	Agonists	4	0001-0038-0749	1	60.719	91.686
Aged	Agonists	4	0001-0007-0229	1	35.515	91.753
Aged	Agonists	4	0001-0048-0938	1	43.916	92.287
Aged	Agonists	4	0001-0018-0393	1	45.826	92.883
Aged	Agonists	4	0001-0003-0151	1	55.754	93.089
Aged	Agonists	4	0001-0059-1034	1	552.579	98.787
Aged	Agonists	4	0001-0068-1142	1	70.266	100.647
Aged	Agonists	4	0001-0040-0776	1	229.128	102.302
Aged	Agonists	4	0001-0074-1174	1	35.897	103.085
Aged	Agonists	4	0001-0025-0460	1	85.159	103.498
Aged	Agonists	4	0001-0004-0214	1	59.955	107.35
Aged	Agonists	4	0001-0070-1144	1	39.715	112.923
Aged	Agonists	4	0001-0061-1046	1	143.205	113.432
Aged	Agonists	4	0001-0046-0914	1	234.474	134.195
Aged	Agonists	4	0002-0008-0979	2	33.605	20.557
Aged	Agonists	4	0002-0003-0582	2	88.596	20.716
Aged	Agonists	4	0002-0002-0570	2	43.916	30.765
Aged	Agonists	4	0002-0005-0804	2	104.253	39.553
Aged	Agonists	4	0002-0010-1093	2	47.735	39.608
Aged	Agonists	4	0002-0004-0779	2	30.932	40.395
Aged	Agonists	4	0002-0001-0455	2	30.168	50.696
Aged	Agonists	4	0002-0006-0806	2	58.809	56.149
Aged	Agonists	4	0002-0007-0883	2	31.696	78.145
Aged	Agonists	4	0002-0009-0997	2	52.699	82.884
Aged	Agonists	4	0002-0011-1371	2	71.411	88.053
Aged	Agonists	4	0002-0012-1410	2	32.078	126.119
Aged	Agonists	4	0003-0001-0106	3	56.518	24.52
Aged	Agonists	4	0003-0002-0118	3	62.628	26.506
Aged	Agonists	4	0003-0006-0514	3	49.644	52.092
Aged	Agonists	4	0003-0007-0588	3	33.223	60.46
Aged	Agonists	4	0003-0009-0834	3	38.188	86.34
Aged	Agonists	4	0003-0004-0191	3	80.958	86.443
Aged	Agonists	4	0003-0008-0696	3	47.735	96.792
Aged	Agonists	4	0003-0003-0135	3	46.207	115.248
Aged	Agonists	4	0003-0005-0380	3	47.353	164.073
Aged	Agonists+ATRA	1	0001-0055-1491	1	31.696	10.096
Aged	Agonists+ATRA	1	0001-0023-0444	1	51.936	10.926
Aged	Agonists+ATRA	1	0001-0046-1233	1	51.554	13
Aged	Agonists+ATRA	1	0001-0012-0164	1	70.648	13.514
Aged	Agonists+ATRA	1	0001-0032-0705	1	58.809	14.104
Aged	Agonists+ATRA	1	0001-0044-1128	1	71.03	14.78
Aged	Agonists+ATRA	1	0001-0030-0678	1	40.861	15.234
Aged	Agonists+ATRA	1	0001-0047-1346	1	43.916	17.826
Aged	Agonists+ATRA	1	0001-0014-0207	1	202.778	18.768
Aged	Agonists+ATRA	1	0001-0054-1477	1	67.593	19.972
Aged	Agonists+ATRA	1	0001-0003-0024	1	41.625	20.404
Aged	Agonists+ATRA	1	0001-0053-1443	1	40.479	22.613
Aged	Agonists+ATRA	1	0001-0033-0715	1	60.337	24.658
Aged	Agonists+ATRA	1	0001-0027-0527	1	129.839	24.982
Aged	Agonists+ATRA	1	0001-0039-0861	1	51.554	25.141
Aged	Agonists+ATRA	1	0001-0048-1350	1	42.77	26.054
Aged	Agonists+ATRA	1	0001-0015-0204	1	140.15	28.169
Aged	Agonists+ATRA	1	0001-0038-0834	1	47.735	29.216
Aged	Agonists+ATRA	1	0001-0036-0800	1	177.192	32.662
Aged	Agonists+ATRA	1	0001-0007-0063	1	50.79	36.075
Aged	Agonists+ATRA	1	0001-0004-0035	1	38.188	37.34
Aged	Agonists+ATRA	1	0001-0005-0043	1	101.962	38.948
Aged	Agonists+ATRA	1	0001-0006-0064	1	69.12	43.823
Aged	Agonists+ATRA	1	0001-0022-0429	1	36.66	48.427
Aged	Agonists+ATRA	1	0001-0040-0893	1	80.577	49.953
Aged	Agonists+ATRA	1	0001-0052-1440	1	91.651	58.833
Aged	Agonists+ATRA	1	0001-0034-0729	1	54.227	70.085
Aged	Agonists+ATRA	1	0001-0049-1391	1	134.803	73.263
Aged	Agonists+ATRA	1	0001-0024-0498	1	51.554	77.237
Aged	Agonists+ATRA	1	0001-0021-0431	1	107.69	77.95
Aged	Agonists+ATRA	1	0001-0051-1411	1	114.564	82.21
Aged	Agonists+ATRA	1	0001-0002-0014	1	45.062	86.847
Aged	Agonists+ATRA	1	0001-0019-0263	1	45.062	88.085
Aged	Agonists+ATRA	1	0001-0013-0193	1	56.136	89.531
Aged	Agonists+ATRA	1	0001-0020-0330	1	55.754	90.027
Aged	Agonists+ATRA	1	0001-0050-1395	1	109.217	100.185
Aged	Agonists+ATRA	1	0001-0011-0171	1	277.244	100.34
Aged	Agonists+ATRA	1	0001-0045-1229	1	79.049	103.696
Aged	Agonists+ATRA	1	0001-0016-0216	1	47.353	104.395
Aged	Agonists+ATRA	1	0001-0009-0124	1	56.518	110.095
Aged	Agonists+ATRA	1	0001-0010-0128	1	59.573	115.269
Aged	Agonists+ATRA	1	0001-0042-1002	1	112.272	121.616
Aged	Agonists+ATRA	1	0001-0037-0823	1	108.454	125.194
Aged	Agonists+ATRA	1	0002-0012-0695	2	45.826	10.275
Aged	Agonists+ATRA	1	0002-0015-0767	2	55.372	11.607
Aged	Agonists+ATRA	1	0002-0024-1099	2	36.66	11.646
Aged	Agonists+ATRA	1	0002-0006-0549	2	51.936	12.757
Aged	Agonists+ATRA	1	0002-0010-0683	2	49.262	13.209
Aged	Agonists+ATRA	1	0002-0013-0710	2	53.081	13.338
Aged	Agonists+ATRA	1	0002-0019-0916	2	59.573	14.449
Aged	Agonists+ATRA	1	0002-0020-1025	2	41.625	21.266
Aged	Agonists+ATRA	1	0002-0016-0793	2	42.77	26.259
Aged	Agonists+ATRA	1	0002-0004-0278	2	62.628	32.262
Aged	Agonists+ATRA	1	0002-0017-0865	2	56.136	34.272
Aged	Agonists+ATRA	1	0002-0018-0904	2	60.337	40.614
Aged	Agonists+ATRA	1	0002-0022-1057	2	64.156	41.048
Aged	Agonists+ATRA	1	0002-0001-0061	2	68.738	42.467
Aged	Agonists+ATRA	1	0002-0025-1105	2	69.884	44.011
Aged	Agonists+ATRA	1	0002-0027-1150	2	68.738	44.239
Aged	Agonists+ATRA	1	0002-0026-1129	2	67.974	59.169
Aged	Agonists+ATRA	1	0002-0008-0598	2	79.813	65.258
Aged	Agonists+ATRA	1	0002-0028-1179	2	135.185	69.11
Aged	Agonists+ATRA	1	0002-0021-1040	2	79.431	69.966
Aged	Agonists+ATRA	1	0002-0009-0644	2	199.341	119.519
Aged	Agonists+ATRA	1	0003-0001-0055	3	102.725	10.669
Aged	Agonists+ATRA	1	0003-0011-0236	3	61.101	11.325
Aged	Agonists+ATRA	1	0003-0034-1219	3	55.754	11.925
Aged	Agonists+ATRA	1	0003-0024-0913	3	64.156	13.214
Aged	Agonists+ATRA	1	0003-0006-0145	3	36.66	16.75
Aged	Agonists+ATRA	1	0003-0023-0903	3	68.356	19.067
Aged	Agonists+ATRA	1	0003-0012-0240	3	67.974	22.612
Aged	Agonists+ATRA	1	0003-0009-0202	3	41.625	23.303
Aged	Agonists+ATRA	1	0003-0002-0077	3	47.735	25.432
Aged	Agonists+ATRA	1	0003-0031-1106	3	54.227	27.556
Aged	Agonists+ATRA	1	0003-0007-0153	3	101.58	29.368
Aged	Agonists+ATRA	1	0003-0018-0482	3	80.577	30.422
Aged	Agonists+ATRA	1	0003-0030-1096	3	51.554	30.948
Aged	Agonists+ATRA	1	0003-0037-1306	3	67.211	31.205
Aged	Agonists+ATRA	1	0003-0028-1008	3	66.829	33.434
Aged	Agonists+ATRA	1	0003-0008-0195	3	59.955	36.567
Aged	Agonists+ATRA	1	0003-0026-0989	3	85.923	40.716
Aged	Agonists+ATRA	1	0003-0013-0297	3	45.062	42.966
Aged	Agonists+ATRA	1	0003-0015-0360	3	85.159	62.211
Aged	Agonists+ATRA	1	0003-0003-0091	3	72.939	63.618
Aged	Agonists+ATRA	1	0003-0027-1001	3	130.985	68.373
Aged	Agonists+ATRA	1	0003-0014-0342	3	62.628	76.817
Aged	Agonists+ATRA	1	0003-0035-1281	3	62.628	77.933
Aged	Agonists+ATRA	1	0003-0005-0111	3	92.415	79.909
Aged	Agonists+ATRA	1	0003-0010-0226	3	68.738	81.356
Aged	Agonists+ATRA	1	0003-0038-1482	3	68.738	82.317
Aged	Agonists+ATRA	1	0003-0032-1121	3	77.521	83.99
Aged	Agonists+ATRA	1	0003-0017-0422	3	259.678	87.831
Aged	Agonists+ATRA	1	0003-0039-1491	3	75.612	89.813
Aged	Agonists+ATRA	1	0003-0029-1029	3	70.648	93.697
Aged	Agonists+ATRA	1	0003-0033-1171	3	83.632	108.548
Aged	Agonists+ATRA	1	0003-0022-0885	3	122.201	118.959
Aged	Agonists+ATRA	2	0001-0079-1333	1	50.408	10.841
Aged	Agonists+ATRA	2	0001-0009-0153	1	57.664	10.887
Aged	Agonists+ATRA	2	0001-0069-1052	1	77.903	12.618
Aged	Agonists+ATRA	2	0001-0064-0948	1	71.793	12.729
Aged	Agonists+ATRA	2	0001-0045-0634	1	37.806	14.01
Aged	Agonists+ATRA	2	0001-0029-0457	1	111.509	14.301
Aged	Agonists+ATRA	2	0001-0049-0735	1	84.013	15.223
Aged	Agonists+ATRA	2	0001-0041-0602	1	56.518	16.534
Aged	Agonists+ATRA	2	0001-0058-0847	1	49.262	16.938
Aged	Agonists+ATRA	2	0001-0021-0351	1	84.395	17.081
Aged	Agonists+ATRA	2	0001-0033-0493	1	83.25	18.096
Aged	Agonists+ATRA	2	0001-0030-0454	1	61.101	18.931
Aged	Agonists+ATRA	2	0001-0011-0156	1	40.861	20.495
Aged	Agonists+ATRA	2	0001-0073-1223	1	130.985	20.72
Aged	Agonists+ATRA	2	0001-0003-0089	1	61.483	22.317
Aged	Agonists+ATRA	2	0001-0005-0109	1	33.987	23.112
Aged	Agonists+ATRA	2	0001-0066-0957	1	114.564	23.19
Aged	Agonists+ATRA	2	0001-0006-0117	1	174.901	23.956
Aged	Agonists+ATRA	2	0001-0068-1016	1	77.521	24.261
Aged	Agonists+ATRA	2	0001-0031-0458	1	94.706	24.339
Aged	Agonists+ATRA	2	0001-0020-0335	1	70.266	26.158
Aged	Agonists+ATRA	2	0001-0022-0394	1	74.466	26.544
Aged	Agonists+ATRA	2	0001-0026-0408	1	51.936	28.316
Aged	Agonists+ATRA	2	0001-0028-0448	1	70.648	28.416
Aged	Agonists+ATRA	2	0001-0090-1528	1	97.761	28.863
Aged	Agonists+ATRA	2	0001-0078-1325	1	66.829	29.4
Aged	Agonists+ATRA	2	0001-0080-1341	1	259.296	29.75
Aged	Agonists+ATRA	2	0001-0067-0972	1	273.807	30.162
Aged	Agonists+ATRA	2	0001-0074-1244	1	118.001	30.382
Aged	Agonists+ATRA	2	0001-0004-0095	1	83.632	31.603
Aged	Agonists+ATRA	2	0001-0010-0155	1	69.884	31.978
Aged	Agonists+ATRA	2	0001-0012-0163	1	109.217	32.836
Aged	Agonists+ATRA	2	0001-0016-0273	1	82.868	33.014
Aged	Agonists+ATRA	2	0001-0050-0754	1	77.903	34.373
Aged	Agonists+ATRA	2	0001-0036-0554	1	216.525	36.212
Aged	Agonists+ATRA	2	0001-0056-0834	1	137.477	39.614
Aged	Agonists+ATRA	2	0001-0086-1486	1	139.386	39.808
Aged	Agonists+ATRA	2	0001-0007-0125	1	179.865	43.764
Aged	Agonists+ATRA	2	0001-0040-0601	1	161.535	44.499
Aged	Agonists+ATRA	2	0001-0075-1252	1	71.793	46.335
Aged	Agonists+ATRA	2	0001-0037-0576	1	74.085	48.84
Aged	Agonists+ATRA	2	0001-0085-1466	1	88.214	54.701
Aged	Agonists+ATRA	2	0001-0082-1380	1	145.496	54.719
Aged	Agonists+ATRA	2	0001-0001-0046	1	79.049	56.947
Aged	Agonists+ATRA	2	0001-0057-0831	1	111.509	59.387
Aged	Agonists+ATRA	2	0001-0038-0583	1	64.919	59.8
Aged	Agonists+ATRA	2	0001-0025-0413	1	126.02	66.076
Aged	Agonists+ATRA	2	0001-0055-0829	1	122.965	67.488
Aged	Agonists+ATRA	2	0001-0081-1354	1	565.945	67.641
Aged	Agonists+ATRA	2	0001-0044-0627	1	85.159	68.013
Aged	Agonists+ATRA	2	0001-0015-0258	1	87.068	68.355
Aged	Agonists+ATRA	2	0001-0047-0709	1	81.34	68.756
Aged	Agonists+ATRA	2	0001-0077-1279	1	81.34	69.779
Aged	Agonists+ATRA	2	0001-0048-0720	1	84.395	69.81
Aged	Agonists+ATRA	2	0001-0046-0685	1	85.923	73.622
Aged	Agonists+ATRA	2	0001-0051-0779	1	89.742	74.111
Aged	Agonists+ATRA	2	0001-0024-0406	1	126.784	74.527
Aged	Agonists+ATRA	2	0001-0008-0131	1	132.512	75.164
Aged	Agonists+ATRA	2	0001-0052-0797	1	77.14	76.173
Aged	Agonists+ATRA	2	0001-0061-0873	1	94.324	76.267
Aged	Agonists+ATRA	2	0001-0035-0545	1	82.104	77.414
Aged	Agonists+ATRA	2	0001-0060-0871	1	87.45	79.926
Aged	Agonists+ATRA	2	0001-0071-1176	1	498.352	80.39
Aged	Agonists+ATRA	2	0001-0039-0592	1	145.496	80.604
Aged	Agonists+ATRA	2	0001-0054-0820	1	85.159	80.637
Aged	Agonists+ATRA	2	0001-0018-0290	1	95.852	84
Aged	Agonists+ATRA	2	0001-0023-0395	1	71.793	88.814
Aged	Agonists+ATRA	2	0001-0059-0873	1	206.215	104.009
Aged	Agonists+ATRA	2	0002-0038-1328	2	63.392	12.608
Aged	Agonists+ATRA	2	0002-0025-0987	2	66.065	14.445
Aged	Agonists+ATRA	2	0002-0027-1055	2	48.117	17.397
Aged	Agonists+ATRA	2	0002-0029-1129	2	57.664	20.093
Aged	Agonists+ATRA	2	0002-0023-0933	2	63.01	21.988
Aged	Agonists+ATRA	2	0002-0031-1186	2	101.58	22.699
Aged	Agonists+ATRA	2	0002-0014-0587	2	41.243	23.731
Aged	Agonists+ATRA	2	0002-0004-0066	2	89.36	27.004
Aged	Agonists+ATRA	2	0002-0036-1316	2	75.612	27.864
Aged	Agonists+ATRA	2	0002-0030-1133	2	78.667	34.068
Aged	Agonists+ATRA	2	0002-0037-1321	2	106.544	38.208
Aged	Agonists+ATRA	2	0002-0003-0060	2	94.324	43.656
Aged	Agonists+ATRA	2	0002-0011-0422	2	91.269	46.008
Aged	Agonists+ATRA	2	0002-0005-0076	2	88.214	47.905
Aged	Agonists+ATRA	2	0002-0032-1227	2	71.793	48.676
Aged	Agonists+ATRA	2	0002-0017-0668	2	342.546	55.968
Aged	Agonists+ATRA	2	0002-0006-0139	2	106.162	58.558
Aged	Agonists+ATRA	2	0002-0012-0499	2	110.745	62.407
Aged	Agonists+ATRA	2	0002-0026-0998	2	82.868	72.627
Aged	Agonists+ATRA	2	0002-0040-1413	2	79.049	78.068
Aged	Agonists+ATRA	2	0002-0035-1310	2	82.104	85.921
Aged	Agonists+ATRA	2	0002-0021-0812	2	89.36	86.158
Aged	Agonists+ATRA	2	0002-0024-0934	2	83.632	90.429
Aged	Agonists+ATRA	2	0002-0042-1532	2	33.987	97.539
Aged	Agonists+ATRA	2	0002-0015-0640	2	342.546	98.689
Aged	Agonists+ATRA	2	0003-0051-1253	3	59.191	10.51
Aged	Agonists+ATRA	2	0003-0043-0774	3	60.719	10.553
Aged	Agonists+ATRA	2	0003-0050-1234	3	68.356	11.017
Aged	Agonists+ATRA	2	0003-0034-0724	3	80.958	13.057
Aged	Agonists+ATRA	2	0003-0035-0723	3	60.337	13.405
Aged	Agonists+ATRA	2	0003-0001-0003	3	61.101	13.969
Aged	Agonists+ATRA	2	0003-0030-0557	3	41.243	14.231
Aged	Agonists+ATRA	2	0003-0008-0159	3	64.538	14.491
Aged	Agonists+ATRA	2	0003-0028-0519	3	81.722	14.893
Aged	Agonists+ATRA	2	0003-0047-0897	3	44.68	15.402
Aged	Agonists+ATRA	2	0003-0041-0761	3	74.085	21.036
Aged	Agonists+ATRA	2	0003-0005-0061	3	69.884	21.213
Aged	Agonists+ATRA	2	0003-0049-1118	3	30.55	22.188
Aged	Agonists+ATRA	2	0003-0012-0225	3	78.667	22.665
Aged	Agonists+ATRA	2	0003-0042-0778	3	203.923	25.672
Aged	Agonists+ATRA	2	0003-0025-0461	3	64.156	26.5
Aged	Agonists+ATRA	2	0003-0016-0360	3	67.211	30.023
Aged	Agonists+ATRA	2	0003-0054-1320	3	38.188	30.74
Aged	Agonists+ATRA	2	0003-0061-1501	3	96.234	30.75
Aged	Agonists+ATRA	2	0003-0037-0735	3	79.049	31.048
Aged	Agonists+ATRA	2	0003-0036-0730	3	74.085	37.902
Aged	Agonists+ATRA	2	0003-0023-0452	3	40.479	38.689
Aged	Agonists+ATRA	2	0003-0026-0479	3	101.198	41.947
Aged	Agonists+ATRA	2	0003-0017-0365	3	140.913	43.203
Aged	Agonists+ATRA	2	0003-0027-0498	3	142.059	43.204
Aged	Agonists+ATRA	2	0003-0046-0895	3	60.337	44.418
Aged	Agonists+ATRA	2	0003-0060-1493	3	109.599	48.937
Aged	Agonists+ATRA	2	0003-0010-0181	3	145.878	50.123
Aged	Agonists+ATRA	2	0003-0022-0443	3	87.45	58.48
Aged	Agonists+ATRA	2	0003-0056-1363	3	84.395	61.765
Aged	Agonists+ATRA	2	0003-0009-0161	3	77.14	63.53
Aged	Agonists+ATRA	2	0003-0007-0169	3	311.995	64.459
Aged	Agonists+ATRA	2	0003-0044-0854	3	77.521	65.98
Aged	Agonists+ATRA	2	0003-0018-0389	3	187.885	66.23
Aged	Agonists+ATRA	2	0003-0002-0034	3	139.768	67.339
Aged	Agonists+ATRA	2	0003-0024-0461	3	86.305	67.788
Aged	Agonists+ATRA	2	0003-0040-0750	3	94.324	69.065
Aged	Agonists+ATRA	2	0003-0020-0413	3	112.272	70.241
Aged	Agonists+ATRA	2	0003-0031-0578	3	120.292	76.724
Aged	Agonists+ATRA	2	0003-0033-0658	3	167.263	78.653
Aged	Agonists+ATRA	2	0003-0021-0445	3	121.438	80.739
Aged	Agonists+ATRA	2	0003-0011-0196	3	169.554	81.878
Aged	Agonists+ATRA	2	0003-0006-0116	3	72.175	89.794
Aged	Agonists+ATRA	2	0003-0003-0053	3	205.451	91.615
Aged	Agonists+ATRA	2	0003-0004-0050	3	61.864	94.185
Aged	Agonists+ATRA	2	0003-0029-0538	3	84.777	98.595
Aged	Agonists+ATRA	3	0001-0002-0086	1	33.605	12.25
Aged	Agonists+ATRA	3	0001-0018-0321	1	62.246	16.479
Aged	Agonists+ATRA	3	0001-0026-0771	1	36.66	19.5
Aged	Agonists+ATRA	3	0001-0027-0867	1	35.897	22.734
Aged	Agonists+ATRA	3	0001-0003-0089	1	45.062	23.025
Aged	Agonists+ATRA	3	0001-0001-0077	1	42.389	24.018
Aged	Agonists+ATRA	3	0001-0023-0639	1	35.133	34.62
Aged	Agonists+ATRA	3	0001-0024-0744	1	46.207	35.686
Aged	Agonists+ATRA	3	0001-0019-0381	1	43.152	40.717
Aged	Agonists+ATRA	3	0001-0021-0398	1	74.848	44.617
Aged	Agonists+ATRA	3	0001-0010-0273	1	85.159	56.668
Aged	Agonists+ATRA	3	0001-0012-0285	1	47.353	56.782
Aged	Agonists+ATRA	3	0001-0011-0287	1	105.399	61.141
Aged	Agonists+ATRA	3	0001-0017-0316	1	77.903	63.225
Aged	Agonists+ATRA	3	0001-0006-0160	1	35.133	64.478
Aged	Agonists+ATRA	3	0001-0005-0158	1	45.062	70.686
Aged	Agonists+ATRA	3	0001-0008-0201	1	39.334	75.155
Aged	Agonists+ATRA	3	0001-0022-0450	1	46.207	75.777
Aged	Agonists+ATRA	3	0001-0015-0297	1	35.133	81.902
Aged	Agonists+ATRA	3	0001-0016-0298	1	35.897	83.213
Aged	Agonists+ATRA	3	0001-0007-0174	1	42.389	86.712
Aged	Agonists+ATRA	3	0001-0009-0253	1	43.534	90.061
Aged	Agonists+ATRA	3	0001-0004-0152	1	119.146	90.744
Aged	Agonists+ATRA	3	0001-0020-0385	1	35.515	104.086
Aged	Agonists+ATRA	3	0001-0013-0294	1	72.175	131.122
Aged	Agonists+ATRA	3	0002-0030-1477	2	34.369	10.489
Aged	Agonists+ATRA	3	0002-0031-1525	2	36.66	13.156
Aged	Agonists+ATRA	3	0002-0017-1085	2	85.159	17.04
Aged	Agonists+ATRA	3	0002-0002-0204	2	63.01	18.467
Aged	Agonists+ATRA	3	0002-0026-1402	2	40.479	19.585
Aged	Agonists+ATRA	3	0002-0009-0620	2	54.227	22.423
Aged	Agonists+ATRA	3	0002-0018-1087	2	32.842	27.919
Aged	Agonists+ATRA	3	0002-0004-0483	2	54.991	28.347
Aged	Agonists+ATRA	3	0002-0013-0946	2	30.55	30.1
Aged	Agonists+ATRA	3	0002-0007-0565	2	33.605	32.83
Aged	Agonists+ATRA	3	0002-0024-1284	2	37.042	34.402
Aged	Agonists+ATRA	3	0002-0015-1006	2	33.223	37.644
Aged	Agonists+ATRA	3	0002-0025-1376	2	67.593	42.633
Aged	Agonists+ATRA	3	0002-0019-1092	2	67.974	48.904
Aged	Agonists+ATRA	3	0002-0008-0575	2	32.078	56.833
Aged	Agonists+ATRA	3	0002-0006-0555	2	33.223	57.241
Aged	Agonists+ATRA	3	0002-0011-0771	2	33.605	58.17
Aged	Agonists+ATRA	3	0002-0003-0465	2	35.897	67.351
Aged	Agonists+ATRA	3	0002-0027-1445	2	30.55	68.312
Aged	Agonists+ATRA	3	0002-0005-0507	2	58.809	72.838
Aged	Agonists+ATRA	3	0002-0028-1456	2	75.23	76.467
Aged	Agonists+ATRA	3	0002-0016-1014	2	48.499	83.008
Aged	Agonists+ATRA	3	0002-0012-0832	2	39.715	87.894
Aged	Agonists+ATRA	3	0002-0020-1172	2	35.133	104.011
Aged	Agonists+ATRA	3	0002-0021-1204	2	35.515	109.731
Aged	Agonists+ATRA	3	0002-0010-0730	2	74.466	129.569
Aged	Agonists+ATRA	3	0002-0022-1266	2	57.282	135.233
Aged	Agonists+ATRA	3	0002-0023-1271	2	55.372	143.8
Aged	Agonists+ATRA	3	0003-0014-1094	3	44.298	14.112
Aged	Agonists+ATRA	3	0003-0012-0992	3	37.806	16.646
Aged	Agonists+ATRA	3	0003-0017-1390	3	38.188	24.55
Aged	Agonists+ATRA	3	0003-0011-0992	3	61.483	27.503
Aged	Agonists+ATRA	3	0003-0018-1398	3	66.447	27.615
Aged	Agonists+ATRA	3	0003-0010-0988	3	35.897	27.809
Aged	Agonists+ATRA	3	0003-0019-1404	3	33.987	42.82
Aged	Agonists+ATRA	3	0003-0002-0159	3	71.411	51.289
Aged	Agonists+ATRA	3	0003-0001-0123	3	46.207	58.661
Aged	Agonists+ATRA	3	0003-0009-0985	3	37.042	61.412
Aged	Agonists+ATRA	3	0003-0013-1007	3	41.625	63.972
Aged	Agonists+ATRA	3	0003-0016-1192	3	73.321	65.911
Aged	Agonists+ATRA	3	0003-0015-1095	3	33.223	67.506
Aged	Agonists+ATRA	3	0003-0004-0485	3	80.958	76.995
Aged	Agonists+ATRA	3	0003-0005-0671	3	71.03	83.328
Aged	Agonists+ATRA	3	0003-0006-0816	3	42.77	85.688
Aged	Agonists+ATRA	3	0003-0008-0938	3	47.353	106.073
Aged	Agonists+ATRA	3	0003-0003-0289	3	77.903	106.466
Aged	Agonists+ATRA	4	0001-0018-0547	1	48.881	10.367
Aged	Agonists+ATRA	4	0001-0001-0010	1	34.369	10.422
Aged	Agonists+ATRA	4	0001-0004-0128	1	40.097	10.533
Aged	Agonists+ATRA	4	0001-0016-0429	1	33.223	11.253
Aged	Agonists+ATRA	4	0001-0006-0166	1	62.628	12.36
Aged	Agonists+ATRA	4	0001-0020-0589	1	35.897	15.574
Aged	Agonists+ATRA	4	0001-0019-0583	1	32.842	17.233
Aged	Agonists+ATRA	4	0001-0017-0519	1	30.55	18.375
Aged	Agonists+ATRA	4	0001-0031-1093	1	44.68	19.453
Aged	Agonists+ATRA	4	0001-0005-0162	1	45.444	19.84
Aged	Agonists+ATRA	4	0001-0012-0320	1	41.625	22.917
Aged	Agonists+ATRA	4	0001-0029-0923	1	39.334	23.825
Aged	Agonists+ATRA	4	0001-0021-0609	1	35.515	25.075
Aged	Agonists+ATRA	4	0001-0033-1294	1	45.062	27.805
Aged	Agonists+ATRA	4	0001-0028-0908	1	39.334	29.34
Aged	Agonists+ATRA	4	0001-0022-0653	1	30.932	29.432
Aged	Agonists+ATRA	4	0001-0002-0082	1	36.279	31.253
Aged	Agonists+ATRA	4	0001-0024-0858	1	37.042	32.144
Aged	Agonists+ATRA	4	0001-0008-0270	1	40.097	34.324
Aged	Agonists+ATRA	4	0001-0007-0267	1	36.279	34.853
Aged	Agonists+ATRA	4	0001-0030-1019	1	34.751	49.879
Aged	Agonists+ATRA	4	0001-0027-0906	1	44.298	58.328
Aged	Agonists+ATRA	4	0001-0010-0285	1	67.974	59.27
Aged	Agonists+ATRA	4	0001-0009-0284	1	74.848	60
Aged	Agonists+ATRA	4	0001-0026-0898	1	37.806	64.444
Aged	Agonists+ATRA	4	0001-0011-0316	1	73.321	79.01
Aged	Agonists+ATRA	4	0001-0013-0345	1	74.848	79.015
Aged	Agonists+ATRA	4	0001-0003-0107	1	54.609	83.58
Aged	Agonists+ATRA	4	0001-0032-1134	1	41.243	90.13
Aged	Agonists+ATRA	4	0001-0023-0812	1	290.228	104.101
Aged	Agonists+ATRA	4	0001-0014-0409	1	163.062	119.475
Aged	Agonists+ATRA	4	0002-0012-1001	2	30.932	10.235
Aged	Agonists+ATRA	4	0002-0009-0718	2	34.751	19.824
Aged	Agonists+ATRA	4	0002-0022-1176	2	35.133	23.283
Aged	Agonists+ATRA	4	0002-0032-1317	2	59.573	26.218
Aged	Agonists+ATRA	4	0002-0011-0882	2	56.136	28.299
Aged	Agonists+ATRA	4	0002-0031-1312	2	61.101	29.087
Aged	Agonists+ATRA	4	0002-0015-1144	2	58.428	30.039
Aged	Agonists+ATRA	4	0002-0016-1145	2	62.246	32.356
Aged	Agonists+ATRA	4	0002-0029-1274	2	59.573	33.712
Aged	Agonists+ATRA	4	0002-0025-1226	2	116.091	36.635
Aged	Agonists+ATRA	4	0002-0006-0580	2	31.314	37.707
Aged	Agonists+ATRA	4	0002-0018-1151	2	109.981	38.458
Aged	Agonists+ATRA	4	0002-0003-0458	2	88.978	48.464
Aged	Agonists+ATRA	4	0002-0021-1172	2	80.195	48.995
Aged	Agonists+ATRA	4	0002-0005-0480	2	87.832	52.496
Aged	Agonists+ATRA	4	0002-0002-0375	2	51.172	59.321
Aged	Agonists+ATRA	4	0002-0004-0462	2	79.813	63.66
Aged	Agonists+ATRA	4	0002-0001-0285	2	40.479	66.245
Aged	Agonists+ATRA	4	0002-0034-1452	2	39.715	75.558
Aged	Agonists+ATRA	4	0002-0013-1017	2	40.097	79.019
Aged	Agonists+ATRA	4	0002-0019-1150	2	38.952	79.863
Aged	Agonists+ATRA	4	0002-0007-0632	2	74.848	79.985
Aged	Agonists+ATRA	4	0002-0030-1304	2	58.809	85.883
Aged	Agonists+ATRA	4	0002-0023-1185	2	84.777	86.563
Aged	Agonists+ATRA	4	0002-0017-1145	2	45.826	87.008
Aged	Agonists+ATRA	4	0002-0008-0642	2	74.466	89.882
Aged	Agonists+ATRA	4	0002-0028-1269	2	59.191	91.935
Aged	Agonists+ATRA	4	0002-0014-1067	2	43.916	97.643
Aged	Agonists+ATRA	4	0002-0027-1246	2	56.518	100.73
Aged	Agonists+ATRA	4	0002-0020-1161	2	79.813	109.282
Aged	Agonists+ATRA	4	0002-0033-1325	2	42.007	115.827
Aged	Agonists+ATRA	4	0002-0010-0850	2	85.923	116.773
Aged	Agonists+ATRA	4	0002-0026-1235	2	124.111	122.234
Aged	Agonists+ATRA	4	0003-0020-0878	3	67.974	10.961
Aged	Agonists+ATRA	4	0003-0002-0081	3	82.486	13.699
Aged	Agonists+ATRA	4	0003-0013-0465	3	32.842	14.116
Aged	Agonists+ATRA	4	0003-0003-0112	3	75.23	19.934
Aged	Agonists+ATRA	4	0003-0031-1499	3	30.168	22.228
Aged	Agonists+ATRA	4	0003-0012-0365	3	33.223	22.54
Aged	Agonists+ATRA	4	0003-0001-0042	3	50.408	24.598
Aged	Agonists+ATRA	4	0003-0018-0854	3	35.133	25.13
Aged	Agonists+ATRA	4	0003-0005-0235	3	66.065	35.249
Aged	Agonists+ATRA	4	0003-0006-0250	3	98.525	36.574
Aged	Agonists+ATRA	4	0003-0004-0229	3	76.758	40.512
Aged	Agonists+ATRA	4	0003-0017-0744	3	122.201	41.459
Aged	Agonists+ATRA	4	0003-0008-0265	3	57.282	41.707
Aged	Agonists+ATRA	4	0003-0010-0287	3	85.923	49.449
Aged	Agonists+ATRA	4	0003-0032-1511	3	126.02	51.909
Aged	Agonists+ATRA	4	0003-0024-0962	3	46.589	57.648
Aged	Agonists+ATRA	4	0003-0026-0982	3	47.353	59.169
Aged	Agonists+ATRA	4	0003-0030-1313	3	59.955	60.229
Aged	Agonists+ATRA	4	0003-0023-0931	3	42.389	60.559
Aged	Agonists+ATRA	4	0003-0009-0284	3	121.819	61.517
Aged	Agonists+ATRA	4	0003-0011-0353	3	63.774	63.629
Aged	Agonists+ATRA	4	0003-0028-1172	3	179.483	65.481
Aged	Agonists+ATRA	4	0003-0021-0915	3	79.431	67.543
Aged	Agonists+ATRA	4	0003-0025-0976	3	42.007	70.255
Aged	Agonists+ATRA	4	0003-0029-1286	3	81.34	84.16
Aged	Agonists+ATRA	4	0003-0007-0259	3	32.842	89.419
Aged	Agonists+ATRA	4	0003-0014-0540	3	85.159	95.834
Aged	Agonists+ATRA	4	0003-0022-0932	3	167.645	99.79
Aged	ATRA	1	0001-0059-0858	1	49.644	11.2
Aged	ATRA	1	0001-0009-0160	1	47.735	11.288
Aged	ATRA	1	0001-0058-0827	1	113.036	12.399
Aged	ATRA	1	0001-0035-0368	1	42.389	13.144
Aged	ATRA	1	0001-0039-0393	1	66.065	13.179
Aged	ATRA	1	0001-0082-1112	1	38.188	14.1
Aged	ATRA	1	0001-0076-1078	1	43.152	14.15
Aged	ATRA	1	0001-0007-0143	1	66.065	14.988
Aged	ATRA	1	0001-0038-0390	1	74.085	15.608
Aged	ATRA	1	0001-0068-1017	1	53.463	16.129
Aged	ATRA	1	0001-0098-1506	1	30.168	16.873
Aged	ATRA	1	0001-0033-0348	1	50.026	19.221
Aged	ATRA	1	0001-0066-1005	1	48.881	20.836
Aged	ATRA	1	0001-0091-1317	1	75.612	21.924
Aged	ATRA	1	0001-0057-0791	1	53.463	22.779
Aged	ATRA	1	0001-0077-1080	1	51.172	23.799
Aged	ATRA	1	0001-0069-1021	1	93.179	24.48
Aged	ATRA	1	0001-0006-0142	1	62.628	24.683
Aged	ATRA	1	0001-0086-1137	1	38.952	24.824
Aged	ATRA	1	0001-0016-0232	1	51.554	26.163
Aged	ATRA	1	0001-0031-0340	1	60.719	26.164
Aged	ATRA	1	0001-0089-1285	1	42.77	26.438
Aged	ATRA	1	0001-0011-0199	1	61.483	28.354
Aged	ATRA	1	0001-0060-0871	1	61.101	30.631
Aged	ATRA	1	0001-0092-1323	1	67.974	31.051
Aged	ATRA	1	0001-0050-0534	1	144.732	32.34
Aged	ATRA	1	0001-0003-0038	1	34.751	32.407
Aged	ATRA	1	0001-0008-0158	1	89.742	33.311
Aged	ATRA	1	0001-0049-0528	1	50.408	34.25
Aged	ATRA	1	0001-0095-1361	1	54.991	35.375
Aged	ATRA	1	0001-0097-1400	1	47.353	37.129
Aged	ATRA	1	0001-0094-1355	1	76.376	38.175
Aged	ATRA	1	0001-0054-0644	1	93.942	40.593
Aged	ATRA	1	0001-0002-0025	1	50.026	43.511
Aged	ATRA	1	0001-0014-0215	1	48.117	44.437
Aged	ATRA	1	0001-0083-1117	1	30.55	46.362
Aged	ATRA	1	0001-0072-1051	1	56.9	46.463
Aged	ATRA	1	0001-0073-1067	1	114.564	46.597
Aged	ATRA	1	0001-0067-1008	1	69.884	48.82
Aged	ATRA	1	0001-0090-1301	1	127.548	48.829
Aged	ATRA	1	0001-0061-0880	1	50.408	49.295
Aged	ATRA	1	0001-0027-0334	1	59.955	49.554
Aged	ATRA	1	0001-0062-0919	1	50.408	59.076
Aged	ATRA	1	0001-0001-0006	1	43.916	59.191
Aged	ATRA	1	0001-0026-0330	1	45.444	59.403
Aged	ATRA	1	0001-0088-1242	1	98.525	60.841
Aged	ATRA	1	0001-0046-0454	1	59.191	60.961
Aged	ATRA	1	0001-0070-1022	1	59.191	61.671
Aged	ATRA	1	0001-0019-0304	1	231.801	62.997
Aged	ATRA	1	0001-0079-1097	1	81.34	64.671
Aged	ATRA	1	0001-0041-0425	1	174.519	65.538
Aged	ATRA	1	0001-0010-0174	1	50.408	65.765
Aged	ATRA	1	0001-0013-0212	1	178.719	66.28
Aged	ATRA	1	0001-0078-1095	1	100.052	67.527
Aged	ATRA	1	0001-0042-0422	1	113.036	67.679
Aged	ATRA	1	0001-0043-0422	1	57.282	68.707
Aged	ATRA	1	0001-0096-1381	1	72.175	69.037
Aged	ATRA	1	0001-0074-1071	1	54.991	69.576
Aged	ATRA	1	0001-0093-1336	1	109.599	69.871
Aged	ATRA	1	0001-0085-1137	1	91.651	70.804
Aged	ATRA	1	0001-0032-0347	1	57.282	70.913
Aged	ATRA	1	0001-0023-0313	1	64.538	73.556
Aged	ATRA	1	0001-0065-1001	1	64.538	73.964
Aged	ATRA	1	0001-0044-0437	1	93.56	75.033
Aged	ATRA	1	0001-0028-0337	1	105.399	75.134
Aged	ATRA	1	0001-0048-0495	1	481.932	75.522
Aged	ATRA	1	0001-0051-0545	1	75.612	76.172
Aged	ATRA	1	0001-0080-1100	1	61.864	76.63
Aged	ATRA	1	0001-0084-1122	1	55.372	76.979
Aged	ATRA	1	0001-0087-1235	1	73.321	77.146
Aged	ATRA	1	0001-0029-0335	1	60.337	81.025
Aged	ATRA	1	0001-0052-0566	1	128.311	81.714
Aged	ATRA	1	0001-0021-0304	1	66.829	83.549
Aged	ATRA	1	0001-0063-0928	1	72.939	83.848
Aged	ATRA	1	0001-0024-0320	1	59.191	85.077
Aged	ATRA	1	0001-0034-0360	1	61.483	86.143
Aged	ATRA	1	0001-0037-0390	1	119.91	86.252
Aged	ATRA	1	0001-0081-1106	1	166.117	87.218
Aged	ATRA	1	0001-0022-0307	1	59.573	87.378
Aged	ATRA	1	0001-0040-0410	1	145.114	88.071
Aged	ATRA	1	0001-0071-1044	1	278.772	92.432
Aged	ATRA	1	0001-0056-0763	1	91.651	94.5
Aged	ATRA	1	0001-0036-0390	1	269.225	94.928
Aged	ATRA	1	0001-0025-0345	1	475.821	96.223
Aged	ATRA	1	0001-0030-0345	1	254.332	133.411
Aged	ATRA	1	0002-0011-0260	2	48.117	12.048
Aged	ATRA	1	0002-0038-1199	2	67.211	14.801
Aged	ATRA	1	0002-0014-0558	2	56.518	25.115
Aged	ATRA	1	0002-0004-0165	2	66.065	25.607
Aged	ATRA	1	0002-0001-0045	2	57.664	27.265
Aged	ATRA	1	0002-0022-1024	2	77.521	27.611
Aged	ATRA	1	0002-0056-1334	2	40.097	29.61
Aged	ATRA	1	0002-0046-1239	2	192.467	30.595
Aged	ATRA	1	0002-0061-1499	2	53.463	31.164
Aged	ATRA	1	0002-0052-1285	2	78.285	33.107
Aged	ATRA	1	0002-0026-1092	2	40.097	35.629
Aged	ATRA	1	0002-0017-0840	2	40.097	41.914
Aged	ATRA	1	0002-0016-0809	2	49.644	42.323
Aged	ATRA	1	0002-0047-1260	2	206.597	44.745
Aged	ATRA	1	0002-0062-1502	2	109.981	47.309
Aged	ATRA	1	0002-0005-0194	2	62.628	53.951
Aged	ATRA	1	0002-0007-0199	2	68.356	54.687
Aged	ATRA	1	0002-0009-0251	2	113.8	55.359
Aged	ATRA	1	0002-0020-0948	2	51.554	58.311
Aged	ATRA	1	0002-0032-1169	2	140.15	58.368
Aged	ATRA	1	0002-0064-1511	2	45.062	58.398
Aged	ATRA	1	0002-0008-0245	2	72.939	58.796
Aged	ATRA	1	0002-0043-1223	2	58.428	60.216
Aged	ATRA	1	0002-0012-0270	2	112.654	62.495
Aged	ATRA	1	0002-0055-1312	2	55.754	64.993
Aged	ATRA	1	0002-0010-0258	2	76.758	68.169
Aged	ATRA	1	0002-0035-1191	2	53.081	70.245
Aged	ATRA	1	0002-0039-1213	2	264.642	70.863
Aged	ATRA	1	0002-0044-1233	2	103.871	71.147
Aged	ATRA	1	0002-0029-1133	2	56.136	75.748
Aged	ATRA	1	0002-0050-1269	2	43.916	75.843
Aged	ATRA	1	0002-0024-1047	2	71.411	77.583
Aged	ATRA	1	0002-0058-1344	2	39.715	78.096
Aged	ATRA	1	0002-0002-0077	2	111.509	79.127
Aged	ATRA	1	0002-0025-1068	2	62.246	82.92
Aged	ATRA	1	0002-0023-1038	2	58.046	86.283
Aged	ATRA	1	0002-0006-0197	2	104.253	87.158
Aged	ATRA	1	0002-0018-0914	2	59.191	87.665
Aged	ATRA	1	0002-0019-0941	2	133.658	88.086
Aged	ATRA	1	0002-0060-1454	2	62.246	89.583
Aged	ATRA	1	0002-0063-1511	2	52.699	90.116
Aged	ATRA	1	0002-0040-1227	2	473.912	90.631
Aged	ATRA	1	0002-0045-1234	2	49.262	90.829
Aged	ATRA	1	0002-0013-0303	2	108.836	91.067
Aged	ATRA	1	0002-0059-1410	2	139.386	92.101
Aged	ATRA	1	0002-0054-1303	2	123.729	92.194
Aged	ATRA	1	0002-0037-1195	2	63.774	92.281
Aged	ATRA	1	0002-0051-1281	2	72.557	92.511
Aged	ATRA	1	0002-0031-1165	2	278.772	94.03
Aged	ATRA	1	0002-0048-1262	2	106.162	96.464
Aged	ATRA	1	0002-0033-1178	2	258.532	96.994
Aged	ATRA	1	0002-0028-1142	2	288.701	97.598
Aged	ATRA	1	0002-0030-1147	2	71.03	98.882
Aged	ATRA	1	0002-0021-1030	2	190.558	99.084
Aged	ATRA	1	0002-0041-1224	2	187.121	112.42
Aged	ATRA	1	0002-0057-1338	2	79.813	113.632
Aged	ATRA	1	0002-0027-1117	2	95.47	115.304
Aged	ATRA	1	0002-0034-1185	2	156.189	137.763
Aged	ATRA	1	0002-0053-1300	2	105.781	138.617
Aged	ATRA	1	0003-0080-0577	3	34.751	10.516
Aged	ATRA	1	0003-0029-0112	3	53.845	10.624
Aged	ATRA	1	0003-0081-0588	3	69.12	11.006
Aged	ATRA	1	0003-0106-0857	3	77.521	11.419
Aged	ATRA	1	0003-0071-0387	3	59.191	12.123
Aged	ATRA	1	0003-0113-0945	3	33.223	12.46
Aged	ATRA	1	0003-0067-0343	3	32.46	13.341
Aged	ATRA	1	0003-0069-0378	3	112.654	14.054
Aged	ATRA	1	0003-0129-1176	3	66.447	14.167
Aged	ATRA	1	0003-0019-0079	3	165.736	14.401
Aged	ATRA	1	0003-0101-0805	3	41.625	14.945
Aged	ATRA	1	0003-0133-1498	3	76.758	15.075
Aged	ATRA	1	0003-0117-1036	3	53.081	15.417
Aged	ATRA	1	0003-0107-0872	3	63.392	15.602
Aged	ATRA	1	0003-0120-1042	3	64.919	15.818
Aged	ATRA	1	0003-0132-1487	3	60.719	15.987
Aged	ATRA	1	0003-0097-0718	3	46.589	16.59
Aged	ATRA	1	0003-0125-1154	3	75.612	18.354
Aged	ATRA	1	0003-0006-0012	3	80.195	18.962
Aged	ATRA	1	0003-0049-0239	3	77.903	19.039
Aged	ATRA	1	0003-0124-1149	3	114.946	19.442
Aged	ATRA	1	0003-0002-0007	3	77.14	19.678
Aged	ATRA	1	0003-0038-0160	3	35.133	20.565
Aged	ATRA	1	0003-0026-0098	3	87.832	20.843
Aged	ATRA	1	0003-0013-0056	3	107.69	21.301
Aged	ATRA	1	0003-0099-0735	3	151.988	21.766
Aged	ATRA	1	0003-0010-0050	3	203.923	22.127
Aged	ATRA	1	0003-0095-0716	3	66.447	22.247
Aged	ATRA	1	0003-0018-0070	3	81.722	23.542
Aged	ATRA	1	0003-0044-0196	3	68.738	23.578
Aged	ATRA	1	0003-0121-1049	3	73.321	25.896
Aged	ATRA	1	0003-0075-0456	3	50.026	27.313
Aged	ATRA	1	0003-0060-0317	3	87.068	30.702
Aged	ATRA	1	0003-0086-0639	3	38.188	31.02
Aged	ATRA	1	0003-0090-0674	3	36.279	34.389
Aged	ATRA	1	0003-0109-0904	3	119.146	34.465
Aged	ATRA	1	0003-0130-1463	3	87.832	34.683
Aged	ATRA	1	0003-0122-1055	3	71.793	37.383
Aged	ATRA	1	0003-0085-0638	3	64.156	38.673
Aged	ATRA	1	0003-0015-0060	3	106.544	42.036
Aged	ATRA	1	0003-0072-0389	3	59.573	43.212
Aged	ATRA	1	0003-0054-0276	3	56.136	45.612
Aged	ATRA	1	0003-0039-0161	3	40.861	45.626
Aged	ATRA	1	0003-0123-1143	3	135.567	51.107
Aged	ATRA	1	0003-0004-0008	3	108.072	54.94
Aged	ATRA	1	0003-0098-0732	3	179.101	55.256
Aged	ATRA	1	0003-0127-1168	3	62.628	55.61
Aged	ATRA	1	0003-0043-0195	3	163.444	55.928
Aged	ATRA	1	0003-0064-0349	3	357.057	56.975
Aged	ATRA	1	0003-0091-0689	3	69.502	57.396
Aged	ATRA	1	0003-0102-0816	3	69.12	57.398
Aged	ATRA	1	0003-0088-0649	3	58.428	57.516
Aged	ATRA	1	0003-0100-0734	3	67.974	57.674
Aged	ATRA	1	0003-0040-0174	3	116.855	57.869
Aged	ATRA	1	0003-0076-0492	3	221.49	57.897
Aged	ATRA	1	0003-0074-0434	3	63.392	58.018
Aged	ATRA	1	0003-0082-0616	3	128.693	58.113
Aged	ATRA	1	0003-0046-0201	3	43.916	58.522
Aged	ATRA	1	0003-0083-0628	3	72.939	58.937
Aged	ATRA	1	0003-0073-0428	3	64.538	59.793
Aged	ATRA	1	0003-0089-0659	3	75.23	64.208
Aged	ATRA	1	0003-0001-0009	3	95.088	65.574
Aged	ATRA	1	0003-0009-0035	3	60.337	66.766
Aged	ATRA	1	0003-0105-0855	3	67.974	66.854
Aged	ATRA	1	0003-0048-0210	3	69.12	67.221
Aged	ATRA	1	0003-0078-0541	3	64.156	68.042
Aged	ATRA	1	0003-0126-1163	3	73.321	68.208
Aged	ATRA	1	0003-0119-1043	3	63.392	69.428
Aged	ATRA	1	0003-0077-0522	3	67.593	69.797
Aged	ATRA	1	0003-0084-0630	3	189.794	70.453
Aged	ATRA	1	0003-0028-0111	3	74.085	70.588
Aged	ATRA	1	0003-0087-0652	3	226.072	73
Aged	ATRA	1	0003-0035-0142	3	216.907	75.056
Aged	ATRA	1	0003-0025-0093	3	68.738	75.567
Aged	ATRA	1	0003-0094-0712	3	72.939	75.738
Aged	ATRA	1	0003-0022-0094	3	89.742	77.349
Aged	ATRA	1	0003-0093-0698	3	76.376	77.69
Aged	ATRA	1	0003-0042-0186	3	70.648	80.47
Aged	ATRA	1	0003-0066-0349	3	128.311	80.946
Aged	ATRA	1	0003-0021-0077	3	59.191	80.961
Aged	ATRA	1	0003-0012-0045	3	62.246	81.405
Aged	ATRA	1	0003-0061-0317	3	63.774	81.832
Aged	ATRA	1	0003-0092-0694	3	80.195	82.157
Aged	ATRA	1	0003-0118-1042	3	72.175	83.138
Aged	ATRA	1	0003-0023-0093	3	65.301	83.573
Aged	ATRA	1	0003-0005-0015	3	197.432	84.015
Aged	ATRA	1	0003-0055-0281	3	125.638	85.283
Aged	ATRA	1	0003-0068-0357	3	89.742	85.562
Aged	ATRA	1	0003-0008-0032	3	52.699	86.261
Aged	ATRA	1	0003-0034-0131	3	73.321	87.974
Aged	ATRA	1	0003-0065-0341	3	168.409	89.531
Aged	ATRA	1	0003-0058-0300	3	127.93	89.997
Aged	ATRA	1	0003-0108-0883	3	81.34	90.305
Aged	ATRA	1	0003-0036-0146	3	97.761	93.477
Aged	ATRA	1	0003-0027-0112	3	257.387	94.522
Aged	ATRA	1	0003-0053-0275	3	81.722	94.813
Aged	ATRA	1	0003-0003-0011	3	163.444	96.689
Aged	ATRA	1	0003-0103-0830	3	194.377	96.886
Aged	ATRA	1	0003-0057-0295	3	87.068	97.974
Aged	ATRA	1	0003-0037-0166	3	145.878	101.312
Aged	ATRA	1	0003-0059-0304	3	90.123	101.496
Aged	ATRA	1	0003-0063-0331	3	90.123	103.712
Aged	ATRA	1	0003-0051-0246	3	105.781	104.054
Aged	ATRA	1	0003-0024-0094	3	72.175	104.09
Aged	ATRA	1	0003-0056-0296	3	115.328	104.377
Aged	ATRA	1	0003-0062-0322	3	118.764	104.733
Aged	ATRA	1	0003-0112-0932	3	112.272	106.037
Aged	ATRA	1	0003-0031-0128	3	87.832	110.278
Aged	ATRA	1	0003-0070-0384	3	128.311	124.19
Aged	ATRA	1	0003-0110-0921	3	124.874	146.498
Aged	ATRA	2	0001-0026-0311	1	40.097	10.276
Aged	ATRA	2	0001-0056-0769	1	101.198	10.475
Aged	ATRA	2	0001-0049-0707	1	46.207	13.091
Aged	ATRA	2	0001-0003-0050	1	82.868	13.161
Aged	ATRA	2	0001-0062-0878	1	33.987	13.337
Aged	ATRA	2	0001-0084-1268	1	31.314	15.195
Aged	ATRA	2	0001-0082-1170	1	33.223	17.333
Aged	ATRA	2	0001-0014-0199	1	30.168	17.949
Aged	ATRA	2	0001-0041-0597	1	34.751	18.824
Aged	ATRA	2	0001-0069-0969	1	83.25	19.39
Aged	ATRA	2	0001-0085-1282	1	61.483	24.95
Aged	ATRA	2	0001-0086-1347	1	37.806	25.727
Aged	ATRA	2	0001-0024-0296	1	45.444	26.328
Aged	ATRA	2	0001-0018-0256	1	195.14	27.609
Aged	ATRA	2	0001-0047-0694	1	42.389	28.279
Aged	ATRA	2	0001-0061-0833	1	37.042	29.237
Aged	ATRA	2	0001-0050-0707	1	39.334	30.612
Aged	ATRA	2	0001-0054-0750	1	121.056	31.369
Aged	ATRA	2	0001-0038-0583	1	201.632	34.589
Aged	ATRA	2	0001-0033-0372	1	31.314	35.22
Aged	ATRA	2	0001-0034-0387	1	39.715	36.548
Aged	ATRA	2	0001-0060-0832	1	45.826	37.458
Aged	ATRA	2	0001-0083-1229	1	32.46	37.553
Aged	ATRA	2	0001-0029-0320	1	64.156	40.012
Aged	ATRA	2	0001-0043-0623	1	179.101	41.309
Aged	ATRA	2	0001-0087-1448	1	32.078	42.393
Aged	ATRA	2	0001-0036-0464	1	62.628	44.03
Aged	ATRA	2	0001-0030-0325	1	59.573	44.929
Aged	ATRA	2	0001-0053-0727	1	80.577	45.507
Aged	ATRA	2	0001-0028-0317	1	70.266	46.772
Aged	ATRA	2	0001-0039-0589	1	87.45	50.476
Aged	ATRA	2	0001-0005-0099	1	88.214	54.883
Aged	ATRA	2	0001-0057-0767	1	37.424	54.959
Aged	ATRA	2	0001-0079-1069	1	71.411	59.449
Aged	ATRA	2	0001-0078-1065	1	54.609	61.028
Aged	ATRA	2	0001-0042-0606	1	116.855	63.621
Aged	ATRA	2	0001-0046-0687	1	55.372	65.124
Aged	ATRA	2	0001-0002-0041	1	37.042	66.474
Aged	ATRA	2	0001-0016-0221	1	58.809	67.526
Aged	ATRA	2	0001-0051-0714	1	77.521	67.724
Aged	ATRA	2	0001-0067-0930	1	74.466	69.082
Aged	ATRA	2	0001-0021-0273	1	34.751	71.044
Aged	ATRA	2	0001-0040-0599	1	52.317	72.715
Aged	ATRA	2	0001-0065-0914	1	39.334	78.155
Aged	ATRA	2	0001-0055-0754	1	116.855	78.716
Aged	ATRA	2	0001-0074-0988	1	64.919	79.594
Aged	ATRA	2	0001-0027-0313	1	30.55	79.85
Aged	ATRA	2	0001-0058-0773	1	53.463	81.779
Aged	ATRA	2	0001-0063-0880	1	35.897	81.915
Aged	ATRA	2	0001-0007-0115	1	45.444	81.975
Aged	ATRA	2	0001-0045-0685	1	82.868	82.065
Aged	ATRA	2	0001-0004-0076	1	54.227	82.937
Aged	ATRA	2	0001-0088-1521	1	34.751	83.165
Aged	ATRA	2	0001-0023-0284	1	74.848	83.653
Aged	ATRA	2	0001-0080-1082	1	68.356	84.061
Aged	ATRA	2	0001-0066-0924	1	37.424	84.837
Aged	ATRA	2	0001-0020-0262	1	79.813	85.268
Aged	ATRA	2	0001-0019-0257	1	32.46	85.706
Aged	ATRA	2	0001-0035-0435	1	37.042	86.268
Aged	ATRA	2	0001-0013-0167	1	101.58	87.88
Aged	ATRA	2	0001-0044-0625	1	66.065	88.844
Aged	ATRA	2	0001-0077-1065	1	85.923	89.236
Aged	ATRA	2	0001-0017-0251	1	82.104	89.74
Aged	ATRA	2	0001-0037-0477	1	60.337	90.418
Aged	ATRA	2	0001-0025-0305	1	33.987	90.629
Aged	ATRA	2	0001-0072-0985	1	42.007	91.355
Aged	ATRA	2	0001-0022-0279	1	95.47	91.556
Aged	ATRA	2	0001-0011-0157	1	97.379	93.765
Aged	ATRA	2	0001-0070-0972	1	126.784	94.84
Aged	ATRA	2	0001-0068-0957	1	50.79	96.233
Aged	ATRA	2	0001-0008-0122	1	69.884	97.792
Aged	ATRA	2	0001-0009-0133	1	70.648	98.546
Aged	ATRA	2	0001-0064-0885	1	47.735	104.184
Aged	ATRA	2	0001-0006-0109	1	60.719	105.34
Aged	ATRA	2	0001-0001-0026	1	66.065	105.578
Aged	ATRA	2	0001-0059-0808	1	66.447	112.149
Aged	ATRA	2	0001-0071-0981	1	60.719	113.736
Aged	ATRA	2	0001-0075-0992	1	128.311	115.312
Aged	ATRA	2	0001-0012-0154	1	68.738	125.956
Aged	ATRA	2	0001-0073-0988	1	96.997	126.457
Aged	ATRA	2	0001-0052-0718	1	110.363	129.336
Aged	ATRA	2	0001-0048-0695	1	31.696	145.41
Aged	ATRA	2	0001-0076-1000	1	121.438	172.365
Aged	ATRA	2	0002-0016-0668	2	36.279	16.853
Aged	ATRA	2	0002-0006-0402	2	35.515	24.344
Aged	ATRA	2	0002-0022-0752	2	66.447	27.845
Aged	ATRA	2	0002-0023-0787	2	43.916	31.278
Aged	ATRA	2	0002-0024-0794	2	39.715	31.337
Aged	ATRA	2	0002-0025-0884	2	31.696	32.084
Aged	ATRA	2	0002-0015-0629	2	40.479	32.142
Aged	ATRA	2	0002-0018-0694	2	33.987	32.506
Aged	ATRA	2	0002-0014-0625	2	30.168	34.886
Aged	ATRA	2	0002-0030-1010	2	63.392	38.873
Aged	ATRA	2	0002-0012-0604	2	73.703	42.192
Aged	ATRA	2	0002-0011-0585	2	74.085	48.773
Aged	ATRA	2	0002-0032-1131	2	33.223	53.77
Aged	ATRA	2	0002-0002-0177	2	278.772	60.997
Aged	ATRA	2	0002-0033-1327	2	63.774	61.928
Aged	ATRA	2	0002-0003-0383	2	45.062	69.381
Aged	ATRA	2	0002-0019-0718	2	44.298	75.69
Aged	ATRA	2	0002-0001-0149	2	51.172	76.709
Aged	ATRA	2	0002-0009-0504	2	35.897	78.287
Aged	ATRA	2	0002-0004-0390	2	56.9	82.711
Aged	ATRA	2	0002-0008-0494	2	41.243	83.417
Aged	ATRA	2	0002-0007-0462	2	41.625	83.44
Aged	ATRA	2	0002-0027-0974	2	31.696	93.494
Aged	ATRA	2	0002-0020-0729	2	153.134	93.776
Aged	ATRA	2	0002-0013-0610	2	74.848	94.459
Aged	ATRA	2	0002-0029-1006	2	41.243	97.63
Aged	ATRA	2	0002-0026-0904	2	36.279	102.684
Aged	ATRA	2	0002-0017-0684	2	87.45	122.803
Aged	ATRA	2	0003-0006-0326	3	48.499	11.63
Aged	ATRA	2	0003-0021-0982	3	42.389	12.315
Aged	ATRA	2	0003-0028-1161	3	30.932	14.42
Aged	ATRA	2	0003-0002-0049	3	32.842	15.407
Aged	ATRA	2	0003-0016-0871	3	53.463	16.736
Aged	ATRA	2	0003-0047-1430	3	89.742	17.4
Aged	ATRA	2	0003-0039-1302	3	39.715	17.635
Aged	ATRA	2	0003-0012-0853	3	141.295	20.122
Aged	ATRA	2	0003-0032-1244	3	31.696	23.253
Aged	ATRA	2	0003-0015-0863	3	46.589	28.049
Aged	ATRA	2	0003-0011-0800	3	81.34	32.892
Aged	ATRA	2	0003-0034-1266	3	33.987	39.865
Aged	ATRA	2	0003-0008-0407	3	116.091	43.401
Aged	ATRA	2	0003-0007-0348	3	34.751	44.099
Aged	ATRA	2	0003-0023-1081	3	79.049	46.575
Aged	ATRA	2	0003-0025-1100	3	53.845	46.787
Aged	ATRA	2	0003-0003-0191	3	36.66	49.354
Aged	ATRA	2	0003-0027-1167	3	267.697	49.525
Aged	ATRA	2	0003-0035-1276	3	120.674	54.532
Aged	ATRA	2	0003-0041-1323	3	130.221	55.346
Aged	ATRA	2	0003-0010-0593	3	58.428	61.229
Aged	ATRA	2	0003-0033-1246	3	35.897	61.426
Aged	ATRA	2	0003-0048-1432	3	37.424	67.48
Aged	ATRA	2	0003-0024-1100	3	64.919	68.247
Aged	ATRA	2	0003-0043-1347	3	37.806	69.384
Aged	ATRA	2	0003-0014-0858	3	69.884	70.41
Aged	ATRA	2	0003-0018-0894	3	31.696	70.723
Aged	ATRA	2	0003-0030-1206	3	95.852	70.793
Aged	ATRA	2	0003-0045-1350	3	42.007	71.655
Aged	ATRA	2	0003-0031-1223	3	58.046	74.27
Aged	ATRA	2	0003-0040-1317	3	46.589	75.803
Aged	ATRA	2	0003-0029-1186	3	234.474	78.259
Aged	ATRA	2	0003-0044-1348	3	42.77	80.509
Aged	ATRA	2	0003-0036-1273	3	49.262	85.853
Aged	ATRA	2	0003-0026-1148	3	35.897	87.138
Aged	ATRA	2	0003-0050-1490	3	48.499	88.244
Aged	ATRA	2	0003-0046-1365	3	44.68	88.949
Aged	ATRA	2	0003-0020-0980	3	53.463	91.5
Aged	ATRA	2	0003-0004-0258	3	135.949	93.666
Aged	ATRA	2	0003-0013-0847	3	32.078	94.881
Aged	ATRA	2	0003-0005-0280	3	171.464	96.927
Aged	ATRA	2	0003-0019-0961	3	52.317	99.139
Aged	ATRA	2	0003-0038-1294	3	63.01	102.818
Aged	ATRA	2	0003-0022-1018	3	154.661	104.719
Aged	ATRA	2	0003-0001-0025	3	50.026	105.221
Aged	ATRA	2	0003-0042-1339	3	37.424	106.204
Aged	ATRA	2	0003-0037-1286	3	90.123	112.076
Aged	ATRA	3	0001-0081-1008	1	127.548	10.587
Aged	ATRA	3	0001-0020-0188	1	46.589	10.828
Aged	ATRA	3	0001-0094-1174	1	80.195	12.09
Aged	ATRA	3	0001-0046-0585	1	79.813	13.397
Aged	ATRA	3	0001-0023-0222	1	65.683	14.715
Aged	ATRA	3	0001-0032-0332	1	45.062	17.61
Aged	ATRA	3	0001-0053-0623	1	44.298	17.793
Aged	ATRA	3	0001-0003-0039	1	153.897	18.663
Aged	ATRA	3	0001-0017-0139	1	59.191	18.8
Aged	ATRA	3	0001-0041-0544	1	94.324	20.417
Aged	ATRA	3	0001-0076-0834	1	41.625	20.872
Aged	ATRA	3	0001-0045-0580	1	30.932	20.975
Aged	ATRA	3	0001-0043-0558	1	60.719	21.082
Aged	ATRA	3	0001-0090-1151	1	41.625	21.578
Aged	ATRA	3	0001-0022-0211	1	40.097	21.638
Aged	ATRA	3	0001-0093-1162	1	41.625	23.532
Aged	ATRA	3	0001-0019-0183	1	34.369	23.833
Aged	ATRA	3	0001-0011-0079	1	83.632	24.105
Aged	ATRA	3	0001-0009-0059	1	32.842	25.256
Aged	ATRA	3	0001-0015-0125	1	64.538	26.438
Aged	ATRA	3	0001-0036-0411	1	71.03	26.925
Aged	ATRA	3	0001-0075-0831	1	48.499	31.669
Aged	ATRA	3	0001-0024-0224	1	54.609	31.916
Aged	ATRA	3	0001-0021-0204	1	57.282	33.26
Aged	ATRA	3	0001-0078-0874	1	31.696	40.373
Aged	ATRA	3	0001-0018-0156	1	108.072	40.968
Aged	ATRA	3	0001-0074-0818	1	31.314	43.085
Aged	ATRA	3	0001-0033-0338	1	62.628	43.293
Aged	ATRA	3	0001-0010-0066	1	35.133	46.011
Aged	ATRA	3	0001-0025-0255	1	91.651	48.833
Aged	ATRA	3	0001-0016-0131	1	31.314	49.537
Aged	ATRA	3	0001-0006-0047	1	38.57	50.158
Aged	ATRA	3	0001-0058-0667	1	42.77	52.554
Aged	ATRA	3	0001-0005-0043	1	44.298	52.56
Aged	ATRA	3	0001-0044-0567	1	54.227	53.655
Aged	ATRA	3	0001-0050-0596	1	70.266	54.098
Aged	ATRA	3	0001-0035-0380	1	30.55	55.612
Aged	ATRA	3	0001-0007-0055	1	47.735	56.16
Aged	ATRA	3	0001-0004-0037	1	76.758	57.189
Aged	ATRA	3	0001-0073-0812	1	33.605	57.455
Aged	ATRA	3	0001-0001-0025	1	44.68	59.128
Aged	ATRA	3	0001-0034-0345	1	56.518	59.155
Aged	ATRA	3	0001-0072-0804	1	87.068	63.263
Aged	ATRA	3	0001-0089-1136	1	37.806	63.838
Aged	ATRA	3	0001-0088-1138	1	79.431	64.26
Aged	ATRA	3	0001-0085-1021	1	60.337	64.601
Aged	ATRA	3	0001-0030-0319	1	59.191	65.845
Aged	ATRA	3	0001-0038-0449	1	64.538	65.846
Aged	ATRA	3	0001-0091-1154	1	67.593	65.876
Aged	ATRA	3	0001-0049-0589	1	55.754	66.966
Aged	ATRA	3	0001-0100-1369	1	43.152	67.54
Aged	ATRA	3	0001-0077-0839	1	34.369	67.811
Aged	ATRA	3	0001-0054-0642	1	54.227	67.88
Aged	ATRA	3	0001-0084-1012	1	38.57	68.584
Aged	ATRA	3	0001-0047-0583	1	70.266	69.63
Aged	ATRA	3	0001-0101-1381	1	42.77	70.268
Aged	ATRA	3	0001-0071-0796	1	74.848	70.378
Aged	ATRA	3	0001-0062-0712	1	47.353	70.444
Aged	ATRA	3	0001-0031-0324	1	48.499	70.583
Aged	ATRA	3	0001-0002-0031	1	79.049	70.749
Aged	ATRA	3	0001-0029-0303	1	72.939	70.921
Aged	ATRA	3	0001-0096-1240	1	30.932	72.654
Aged	ATRA	3	0001-0057-0665	1	35.133	72.902
Aged	ATRA	3	0001-0066-0729	1	39.334	73.369
Aged	ATRA	3	0001-0092-1157	1	109.599	74.01
Aged	ATRA	3	0001-0099-1315	1	40.097	74.6
Aged	ATRA	3	0001-0027-0283	1	188.266	75.288
Aged	ATRA	3	0001-0086-1030	1	31.314	76.427
Aged	ATRA	3	0001-0095-1185	1	33.605	76.807
Aged	ATRA	3	0001-0098-1303	1	92.415	77.112
Aged	ATRA	3	0001-0026-0263	1	48.881	77.406
Aged	ATRA	3	0001-0069-0744	1	45.826	78.658
Aged	ATRA	3	0001-0052-0610	1	64.156	80.107
Aged	ATRA	3	0001-0059-0681	1	38.188	80.46
Aged	ATRA	3	0001-0079-0955	1	47.353	81.565
Aged	ATRA	3	0001-0065-0728	1	33.605	82.523
Aged	ATRA	3	0001-0051-0597	1	59.573	83.577
Aged	ATRA	3	0001-0067-0730	1	45.826	83.642
Aged	ATRA	3	0001-0070-0752	1	87.832	86.713
Aged	ATRA	3	0001-0060-0701	1	39.715	86.894
Aged	ATRA	3	0001-0056-0666	1	51.172	87.739
Aged	ATRA	3	0001-0040-0499	1	42.389	87.847
Aged	ATRA	3	0001-0012-0099	1	197.813	89.145
Aged	ATRA	3	0001-0014-0103	1	40.861	89.72
Aged	ATRA	3	0001-0039-0487	1	43.534	90.535
Aged	ATRA	3	0001-0008-0056	1	42.389	90.568
Aged	ATRA	3	0001-0068-0738	1	76.758	90.672
Aged	ATRA	3	0001-0055-0660	1	32.46	91.859
Aged	ATRA	3	0001-0097-1300	1	58.046	92.539
Aged	ATRA	3	0001-0028-0278	1	64.156	100.768
Aged	ATRA	3	0001-0083-1014	1	121.438	113.711
Aged	ATRA	3	0001-0048-0594	1	197.813	116.232
Aged	ATRA	3	0001-0064-0730	1	132.13	123.058
Aged	ATRA	3	0001-0037-0436	1	154.279	126.426
Aged	ATRA	3	0001-0063-0720	1	82.486	127.94
Aged	ATRA	3	0001-0061-0712	1	148.169	138.765
Aged	ATRA	3	0001-0087-1069	1	150.079	143.822
Aged	ATRA	3	0002-0017-0376	2	39.334	10.466
Aged	ATRA	3	0002-0031-0832	2	41.243	13.259
Aged	ATRA	3	0002-0024-0618	2	51.172	16.343
Aged	ATRA	3	0002-0027-0709	2	50.026	16.557
Aged	ATRA	3	0002-0005-0161	2	64.538	17.917
Aged	ATRA	3	0002-0019-0419	2	43.534	18.307
Aged	ATRA	3	0002-0007-0230	2	38.188	21.2
Aged	ATRA	3	0002-0050-1514	2	85.923	21.987
Aged	ATRA	3	0002-0004-0151	2	40.097	22.552
Aged	ATRA	3	0002-0013-0271	2	77.521	25.177
Aged	ATRA	3	0002-0022-0595	2	49.644	28
Aged	ATRA	3	0002-0009-0237	2	50.026	34.656
Aged	ATRA	3	0002-0030-0833	2	44.298	38.543
Aged	ATRA	3	0002-0023-0612	2	59.573	39.808
Aged	ATRA	3	0002-0029-0737	2	67.974	45.404
Aged	ATRA	3	0002-0033-1076	2	45.444	45.924
Aged	ATRA	3	0002-0046-1288	2	53.845	63.773
Aged	ATRA	3	0002-0044-1181	2	51.172	65.336
Aged	ATRA	3	0002-0047-1295	2	54.227	68.077
Aged	ATRA	3	0002-0042-1177	2	91.651	72.287
Aged	ATRA	3	0002-0028-0707	2	45.826	73.325
Aged	ATRA	3	0002-0010-0247	2	68.738	74.539
Aged	ATRA	3	0002-0034-1081	2	72.557	74.958
Aged	ATRA	3	0002-0002-0010	2	48.499	76.811
Aged	ATRA	3	0002-0045-1222	2	61.483	76.876
Aged	ATRA	3	0002-0036-1085	2	73.703	77.155
Aged	ATRA	3	0002-0043-1180	2	89.742	78.626
Aged	ATRA	3	0002-0025-0647	2	101.962	79.243
Aged	ATRA	3	0002-0015-0284	2	51.172	79.582
Aged	ATRA	3	0002-0040-1144	2	90.887	79.798
Aged	ATRA	3	0002-0012-0266	2	231.801	80.455
Aged	ATRA	3	0002-0038-1111	2	62.246	83.117
Aged	ATRA	3	0002-0035-1084	2	53.845	84.376
Aged	ATRA	3	0002-0021-0485	2	72.175	84.852
Aged	ATRA	3	0002-0026-0653	2	46.971	85.911
Aged	ATRA	3	0002-0039-1141	2	59.955	86.459
Aged	ATRA	3	0002-0018-0378	2	53.845	86.589
Aged	ATRA	3	0002-0006-0180	2	61.483	88.733
Aged	ATRA	3	0002-0016-0288	2	95.088	88.851
Aged	ATRA	3	0002-0041-1159	2	77.521	91.35
Aged	ATRA	3	0002-0001-0008	2	46.207	91.818
Aged	ATRA	3	0002-0014-0283	2	102.725	91.848
Aged	ATRA	3	0002-0008-0239	2	124.493	98.39
Aged	ATRA	3	0003-0006-0252	3	40.479	10.491
Aged	ATRA	3	0003-0030-0845	3	34.751	11.593
Aged	ATRA	3	0003-0003-0209	3	60.719	12.969
Aged	ATRA	3	0003-0020-0683	3	42.77	13.554
Aged	ATRA	3	0003-0026-0737	3	54.227	14.014
Aged	ATRA	3	0003-0032-0894	3	37.042	14.557
Aged	ATRA	3	0003-0036-0984	3	32.842	16.988
Aged	ATRA	3	0003-0033-0897	3	58.428	19.17
Aged	ATRA	3	0003-0028-0756	3	49.644	20.292
Aged	ATRA	3	0003-0031-0884	3	47.353	23.734
Aged	ATRA	3	0003-0043-1223	3	68.356	23.737
Aged	ATRA	3	0003-0050-1484	3	49.262	23.876
Aged	ATRA	3	0003-0037-1085	3	37.042	23.887
Aged	ATRA	3	0003-0029-0810	3	31.314	25.012
Aged	ATRA	3	0003-0022-0692	3	47.353	25.823
Aged	ATRA	3	0003-0040-1205	3	35.133	31.652
Aged	ATRA	3	0003-0013-0536	3	107.308	36.246
Aged	ATRA	3	0003-0023-0714	3	113.036	37.432
Aged	ATRA	3	0003-0010-0518	3	77.14	37.619
Aged	ATRA	3	0003-0025-0733	3	42.77	40.393
Aged	ATRA	3	0003-0027-0748	3	39.715	43.452
Aged	ATRA	3	0003-0019-0653	3	43.152	45.885
Aged	ATRA	3	0003-0018-0571	3	39.334	47.359
Aged	ATRA	3	0003-0016-0546	3	126.784	47.575
Aged	ATRA	3	0003-0005-0235	3	140.532	47.715
Aged	ATRA	3	0003-0009-0461	3	59.573	55.75
Aged	ATRA	3	0003-0008-0455	3	64.919	55.753
Aged	ATRA	3	0003-0048-1465	3	89.742	60.894
Aged	ATRA	3	0003-0024-0713	3	41.243	68.278
Aged	ATRA	3	0003-0015-0536	3	37.424	72.173
Aged	ATRA	3	0003-0042-1224	3	122.583	73.33
Aged	ATRA	3	0003-0041-1213	3	38.952	92.49
Aged	ATRA	3	0003-0038-1159	3	35.515	96.989
Aged	ATRA	3	0003-0047-1456	3	98.907	103.124
Aged	ATRA	3	0003-0039-1201	3	49.644	109.738
Aged	ATRA	3	0003-0014-0541	3	232.946	118.469
Aged	ATRA	3	0003-0011-0518	3	51.172	128.59
Aged	ATRA	3	0003-0012-0527	3	50.79	129.902
Aged	ATRA	3	0003-0017-0543	3	94.324	175.996
Aged	ATRA	4	0001-0150-1057	1	112.272	10.67
Aged	ATRA	4	0001-0119-0686	1	53.845	11.383
Aged	ATRA	4	0001-0065-0300	1	33.605	12.034
Aged	ATRA	4	0001-0021-0135	1	56.518	12.804
Aged	ATRA	4	0001-0158-1187	1	48.499	12.961
Aged	ATRA	4	0001-0011-0117	1	46.207	13.636
Aged	ATRA	4	0001-0151-1058	1	53.845	14.007
Aged	ATRA	4	0001-0118-0684	1	84.777	15.081
Aged	ATRA	4	0001-0136-0857	1	48.881	15.648
Aged	ATRA	4	0001-0117-0683	1	123.347	15.706
Aged	ATRA	4	0001-0123-0730	1	47.353	16.484
Aged	ATRA	4	0001-0101-0586	1	59.573	16.532
Aged	ATRA	4	0001-0041-0212	1	30.168	16.557
Aged	ATRA	4	0001-0106-0606	1	112.654	16.627
Aged	ATRA	4	0001-0022-0135	1	34.369	17.389
Aged	ATRA	4	0001-0125-0736	1	35.515	21.032
Aged	ATRA	4	0001-0068-0330	1	66.065	21.295
Aged	ATRA	4	0001-0162-1265	1	144.732	21.828
Aged	ATRA	4	0001-0184-1514	1	50.79	22.09
Aged	ATRA	4	0001-0179-1477	1	68.356	22.536
Aged	ATRA	4	0001-0167-1286	1	59.573	23.16
Aged	ATRA	4	0001-0163-1270	1	58.046	23.401
Aged	ATRA	4	0001-0104-0594	1	55.372	23.559
Aged	ATRA	4	0001-0183-1492	1	60.337	24.076
Aged	ATRA	4	0001-0040-0186	1	72.557	24.232
Aged	ATRA	4	0001-0007-0045	1	40.861	24.869
Aged	ATRA	4	0001-0099-0579	1	45.444	26.017
Aged	ATRA	4	0001-0156-1158	1	64.538	26.13
Aged	ATRA	4	0001-0026-0145	1	46.589	27.32
Aged	ATRA	4	0001-0113-0640	1	39.334	28.019
Aged	ATRA	4	0001-0111-0636	1	40.097	30.524
Aged	ATRA	4	0001-0085-0456	1	69.12	30.591
Aged	ATRA	4	0001-0172-1342	1	107.308	31.242
Aged	ATRA	4	0001-0130-0766	1	205.833	31.785
Aged	ATRA	4	0001-0157-1195	1	140.532	32.242
Aged	ATRA	4	0001-0005-0028	1	72.175	32.608
Aged	ATRA	4	0001-0152-1124	1	65.683	32.965
Aged	ATRA	4	0001-0127-0748	1	80.577	34.55
Aged	ATRA	4	0001-0164-1271	1	67.593	35.271
Aged	ATRA	4	0001-0062-0288	1	54.227	35.303
Aged	ATRA	4	0001-0076-0386	1	84.013	36.591
Aged	ATRA	4	0001-0009-0089	1	46.207	36.843
Aged	ATRA	4	0001-0176-1408	1	54.227	37.641
Aged	ATRA	4	0001-0175-1375	1	62.628	41.433
Aged	ATRA	4	0001-0053-0262	1	99.67	41.881
Aged	ATRA	4	0001-0103-0603	1	307.031	43.066
Aged	ATRA	4	0001-0019-0127	1	43.534	44.746
Aged	ATRA	4	0001-0134-0847	1	53.081	46.288
Aged	ATRA	4	0001-0154-1148	1	59.191	47.084
Aged	ATRA	4	0001-0177-1419	1	67.211	48.188
Aged	ATRA	4	0001-0160-1212	1	130.985	50.155
Aged	ATRA	4	0001-0128-0750	1	90.887	50.475
Aged	ATRA	4	0001-0124-0739	1	118.383	53.839
Aged	ATRA	4	0001-0146-0986	1	94.706	55.21
Aged	ATRA	4	0001-0075-0382	1	77.521	55.236
Aged	ATRA	4	0001-0140-0874	1	66.065	55.422
Aged	ATRA	4	0001-0122-0724	1	150.46	56.751
Aged	ATRA	4	0001-0129-0755	1	67.593	57.119
Aged	ATRA	4	0001-0173-1368	1	95.852	57.139
Aged	ATRA	4	0001-0054-0265	1	50.79	58.376
Aged	ATRA	4	0001-0083-0432	1	441.834	58.623
Aged	ATRA	4	0001-0155-1156	1	61.864	58.895
Aged	ATRA	4	0001-0168-1293	1	76.758	59.269
Aged	ATRA	4	0001-0091-0529	1	141.295	59.427
Aged	ATRA	4	0001-0035-0175	1	48.881	60.062
Aged	ATRA	4	0001-0141-0882	1	144.35	60.296
Aged	ATRA	4	0001-0048-0255	1	334.144	60.525
Aged	ATRA	4	0001-0051-0248	1	87.45	61.367
Aged	ATRA	4	0001-0144-0963	1	58.046	61.395
Aged	ATRA	4	0001-0033-0173	1	83.632	61.47
Aged	ATRA	4	0001-0174-1368	1	69.884	61.672
Aged	ATRA	4	0001-0135-0856	1	58.046	62.368
Aged	ATRA	4	0001-0049-0244	1	194.758	63.076
Aged	ATRA	4	0001-0121-0701	1	64.919	63.376
Aged	ATRA	4	0001-0159-1199	1	104.635	63.573
Aged	ATRA	4	0001-0089-0513	1	401.355	63.744
Aged	ATRA	4	0001-0046-0233	1	48.499	63.953
Aged	ATRA	4	0001-0108-0636	1	332.235	64.908
Aged	ATRA	4	0001-0107-0620	1	106.162	65.155
Aged	ATRA	4	0001-0086-0457	1	44.298	65.25
Aged	ATRA	4	0001-0072-0352	1	53.081	65.676
Aged	ATRA	4	0001-0077-0388	1	65.301	66.491
Aged	ATRA	4	0001-0070-0341	1	63.774	67.24
Aged	ATRA	4	0001-0126-0738	1	62.628	67.28
Aged	ATRA	4	0001-0132-0840	1	383.789	68.451
Aged	ATRA	4	0001-0029-0160	1	180.247	68.72
Aged	ATRA	4	0001-0166-1282	1	67.974	68.927
Aged	ATRA	4	0001-0071-0347	1	69.502	69.099
Aged	ATRA	4	0001-0039-0182	1	54.991	69.285
Aged	ATRA	4	0001-0133-0835	1	70.648	69.427
Aged	ATRA	4	0001-0061-0287	1	58.428	69.967
Aged	ATRA	4	0001-0102-0607	1	642.321	70.267
Aged	ATRA	4	0001-0010-0111	1	249.749	71.879
Aged	ATRA	4	0001-0047-0233	1	33.987	71.933
Aged	ATRA	4	0001-0092-0541	1	93.179	72.209
Aged	ATRA	4	0001-0066-0305	1	56.136	73.252
Aged	ATRA	4	0001-0032-0173	1	72.939	73.314
Aged	ATRA	4	0001-0096-0562	1	258.914	73.475
Aged	ATRA	4	0001-0112-0650	1	369.659	73.824
Aged	ATRA	4	0001-0087-0471	1	55.754	74.555
Aged	ATRA	4	0001-0015-0122	1	63.01	75.194
Aged	ATRA	4	0001-0059-0302	1	578.547	75.418
Aged	ATRA	4	0001-0027-0151	1	104.253	75.736
Aged	ATRA	4	0001-0016-0127	1	124.111	75.868
Aged	ATRA	4	0001-0097-0564	1	62.246	76.025
Aged	ATRA	4	0001-0139-0872	1	53.463	76.293
Aged	ATRA	4	0001-0038-0178	1	53.081	76.712
Aged	ATRA	4	0001-0020-0134	1	117.237	76.775
Aged	ATRA	4	0001-0153-1129	1	114.564	76.993
Aged	ATRA	4	0001-0084-0454	1	54.991	77.083
Aged	ATRA	4	0001-0052-0248	1	52.699	77.123
Aged	ATRA	4	0001-0067-0305	1	51.554	77.178
Aged	ATRA	4	0001-0082-0415	1	258.914	77.442
Aged	ATRA	4	0001-0094-0548	1	52.699	78.014
Aged	ATRA	4	0001-0109-0625	1	53.463	78.043
Aged	ATRA	4	0001-0120-0698	1	59.191	78.148
Aged	ATRA	4	0001-0138-0867	1	80.195	79.286
Aged	ATRA	4	0001-0014-0122	1	72.175	79.873
Aged	ATRA	4	0001-0043-0225	1	39.715	79.894
Aged	ATRA	4	0001-0002-0004	1	69.12	80.177
Aged	ATRA	4	0001-0028-0154	1	82.868	80.309
Aged	ATRA	4	0001-0169-1302	1	148.169	80.518
Aged	ATRA	4	0001-0137-0868	1	125.256	81.043
Aged	ATRA	4	0001-0131-0827	1	59.191	81.045
Aged	ATRA	4	0001-0090-0500	1	60.337	81.62
Aged	ATRA	4	0001-0088-0480	1	126.402	81.713
Aged	ATRA	4	0001-0034-0174	1	57.664	84.49
Aged	ATRA	4	0001-0003-0016	1	87.45	84.694
Aged	ATRA	4	0001-0079-0401	1	107.69	85.316
Aged	ATRA	4	0001-0025-0146	1	101.58	85.406
Aged	ATRA	4	0001-0055-0270	1	53.463	85.464
Aged	ATRA	4	0001-0116-0681	1	108.454	85.697
Aged	ATRA	4	0001-0001-0004	1	45.444	86.017
Aged	ATRA	4	0001-0064-0305	1	103.107	86.07
Aged	ATRA	4	0001-0012-0119	1	80.195	86.524
Aged	ATRA	4	0001-0073-0369	1	75.612	87.298
Aged	ATRA	4	0001-0114-0653	1	208.506	87.769
Aged	ATRA	4	0001-0095-0554	1	94.706	88.677
Aged	ATRA	4	0001-0063-0306	1	176.046	88.961
Aged	ATRA	4	0001-0081-0404	1	59.955	90.452
Aged	ATRA	4	0001-0058-0281	1	120.674	91.161
Aged	ATRA	4	0001-0044-0229	1	49.262	91.31
Aged	ATRA	4	0001-0031-0164	1	92.797	92.251
Aged	ATRA	4	0001-0080-0429	1	1219.34	92.563
Aged	ATRA	4	0001-0100-0585	1	66.447	92.891
Aged	ATRA	4	0001-0037-0175	1	40.861	92.944
Aged	ATRA	4	0001-0030-0162	1	121.056	96.811
Aged	ATRA	4	0001-0105-0620	1	405.174	97.12
Aged	ATRA	4	0001-0069-0342	1	115.709	97.66
Aged	ATRA	4	0001-0098-0573	1	190.558	98.194
Aged	ATRA	4	0001-0013-0118	1	127.548	98.228
Aged	ATRA	4	0001-0017-0130	1	223.017	100.132
Aged	ATRA	4	0001-0078-0406	1	299.393	102.452
Aged	ATRA	4	0001-0045-0233	1	79.431	107.587
Aged	ATRA	4	0001-0042-0227	1	123.347	111.666
Aged	ATRA	4	0001-0074-0377	1	165.736	114.171
Aged	ATRA	4	0001-0060-0293	1	124.874	114.251
Aged	ATRA	4	0001-0036-0180	1	176.81	114.553
Aged	ATRA	4	0002-0015-0938	2	32.078	12.94
Aged	ATRA	4	0002-0035-1431	2	38.57	14.515
Aged	ATRA	4	0002-0021-0997	2	32.078	19.905
Aged	ATRA	4	0002-0034-1379	2	35.897	20.298
Aged	ATRA	4	0002-0017-0985	2	70.648	21.573
Aged	ATRA	4	0002-0008-0688	2	31.314	21.915
Aged	ATRA	4	0002-0012-0912	2	32.46	24.529
Aged	ATRA	4	0002-0001-0507	2	39.715	25.317
Aged	ATRA	4	0002-0004-0534	2	30.932	26.84
Aged	ATRA	4	0002-0010-0742	2	43.534	27.877
Aged	ATRA	4	0002-0018-0984	2	39.334	31.485
Aged	ATRA	4	0002-0025-1102	2	48.117	33.81
Aged	ATRA	4	0002-0014-0935	2	40.861	33.888
Aged	ATRA	4	0002-0005-0540	2	38.952	33.99
Aged	ATRA	4	0002-0003-0526	2	42.007	35.082
Aged	ATRA	4	0002-0002-0520	2	44.298	36.905
Aged	ATRA	4	0002-0030-1265	2	38.188	38.16
Aged	ATRA	4	0002-0020-0994	2	35.515	42.903
Aged	ATRA	4	0002-0007-0551	2	39.334	50.165
Aged	ATRA	4	0002-0026-1144	2	39.715	52.135
Aged	ATRA	4	0002-0028-1223	2	41.625	54.651
Aged	ATRA	4	0002-0023-1061	2	96.234	55.044
Aged	ATRA	4	0002-0032-1280	2	38.952	58.784
Aged	ATRA	4	0002-0016-0982	2	77.903	60.765
Aged	ATRA	4	0002-0006-0546	2	117.619	61.474
Aged	ATRA	4	0002-0031-1274	2	38.952	65.657
Aged	ATRA	4	0002-0029-1226	2	134.803	79.895
Aged	ATRA	4	0002-0019-0996	2	78.667	87.16
Aged	ATRA	4	0002-0022-1021	2	48.117	89.571
Aged	ATRA	4	0002-0024-1063	2	82.868	98.848
Aged	ATRA	4	0003-0038-1103	3	32.46	13.988
Aged	ATRA	4	0003-0040-1158	3	79.049	16.184
Aged	ATRA	4	0003-0023-0890	3	84.395	18.747
Aged	ATRA	4	0003-0035-1079	3	46.207	18.917
Aged	ATRA	4	0003-0036-1100	3	56.518	20.203
Aged	ATRA	4	0003-0042-1394	3	66.447	22.287
Aged	ATRA	4	0003-0018-0625	3	35.897	27.968
Aged	ATRA	4	0003-0041-1293	3	35.133	30
Aged	ATRA	4	0003-0024-0902	3	50.79	41.932
Aged	ATRA	4	0003-0022-0836	3	30.932	44.889
Aged	ATRA	4	0003-0027-0999	3	32.078	48.155
Aged	ATRA	4	0003-0031-1031	3	41.243	49.287
Aged	ATRA	4	0003-0026-0975	3	64.156	51.714
Aged	ATRA	4	0003-0037-1102	3	38.188	51.99
Aged	ATRA	4	0003-0028-1014	3	30.55	58.125
Aged	ATRA	4	0003-0030-1021	3	35.515	60.226
Aged	ATRA	4	0003-0009-0323	3	296.72	62.954
Aged	ATRA	4	0003-0005-0083	3	51.172	63.925
Aged	ATRA	4	0003-0015-0389	3	69.884	66.885
Aged	ATRA	4	0003-0043-1415	3	38.188	67.89
Aged	ATRA	4	0003-0039-1138	3	44.68	68.231
Aged	ATRA	4	0003-0044-1519	3	72.557	73.789
Aged	ATRA	4	0003-0034-1055	3	32.842	76.349
Aged	ATRA	4	0003-0032-1038	3	32.078	77.321
Aged	ATRA	4	0003-0033-1055	3	39.334	80.66
Aged	ATRA	4	0003-0029-1016	3	34.369	83.589
Aged	ATRA	4	0003-0006-0104	3	80.958	84.778
Aged	ATRA	4	0003-0001-0040	3	31.696	87.398
Aged	ATRA	4	0003-0012-0361	3	32.078	88.321
Aged	ATRA	4	0003-0017-0444	3	91.651	92.888
Aged	ATRA	4	0003-0021-0821	3	39.715	93.212
Aged	ATRA	4	0003-0003-0075	3	36.279	93.958
Aged	ATRA	4	0003-0011-0348	3	46.971	94.585
Aged	ATRA	4	0003-0013-0371	3	93.179	94.75
Aged	ATRA	4	0003-0019-0762	3	53.845	94.766
Aged	ATRA	4	0003-0020-0775	3	46.589	95.303
Aged	ATRA	4	0003-0014-0386	3	43.916	98.922
Aged	ATRA	4	0003-0002-0067	3	33.605	104.659
Aged	ATRA	4	0003-0010-0321	3	35.515	105.774
Aged	ATRA	4	0003-0025-0910	3	39.715	109.183
Aged	ATRA	4	0003-0016-0430	3	43.916	113.113
Aged	ATRA	4	0003-0004-0082	3	34.369	116.156
Aged	ATRA	4	0003-0007-0263	3	91.651	139.75
Aged	DMSO	1	0001-0001-0027	1	32.078	13.417
Aged	DMSO	1	0001-0023-0897	1	82.104	13.651
Aged	DMSO	1	0001-0029-1205	1	31.314	15.5
Aged	DMSO	1	0001-0026-0920	1	32.078	21.238
Aged	DMSO	1	0001-0030-1239	1	63.774	22.126
Aged	DMSO	1	0001-0024-0899	1	67.974	23.056
Aged	DMSO	1	0001-0015-0521	1	85.159	25.081
Aged	DMSO	1	0001-0010-0369	1	44.298	27
Aged	DMSO	1	0001-0019-0582	1	39.715	29.24
Aged	DMSO	1	0001-0018-0577	1	45.826	31.475
Aged	DMSO	1	0001-0028-0955	1	37.424	32.99
Aged	DMSO	1	0001-0016-0525	1	30.168	44.139
Aged	DMSO	1	0001-0012-0462	1	55.754	46.459
Aged	DMSO	1	0001-0011-0381	1	80.577	46.782
Aged	DMSO	1	0001-0004-0155	1	31.696	50.133
Aged	DMSO	1	0001-0021-0827	1	55.372	51.828
Aged	DMSO	1	0001-0005-0221	1	86.687	56.74
Aged	DMSO	1	0001-0031-1279	1	52.699	60.464
Aged	DMSO	1	0001-0008-0352	1	37.806	62.717
Aged	DMSO	1	0001-0014-0497	1	49.644	65.492
Aged	DMSO	1	0001-0025-0909	1	59.955	66.605
Aged	DMSO	1	0001-0013-0495	1	46.207	73.149
Aged	DMSO	1	0001-0009-0359	1	53.081	75.906
Aged	DMSO	1	0001-0006-0217	1	32.46	77.729
Aged	DMSO	1	0001-0017-0576	1	38.952	79.294
Aged	DMSO	1	0001-0007-0226	1	58.428	80.765
Aged	DMSO	1	0001-0003-0129	1	51.172	89.776
Aged	DMSO	1	0001-0020-0757	1	42.389	92.937
Aged	DMSO	1	0002-0003-0817	2	30.55	60.212
Aged	DMSO	1	0002-0004-0973	2	34.369	79
Aged	DMSO	1	0002-0008-0999	2	30.168	84.519
Aged	DMSO	1	0002-0005-0974	2	41.243	85.12
Aged	DMSO	1	0002-0009-1405	2	63.01	86.515
Aged	DMSO	1	0002-0006-0982	2	37.806	92.939
Aged	DMSO	1	0002-0007-0982	2	39.715	103.721
Aged	DMSO	1	0002-0002-0716	2	48.117	120.532
Aged	DMSO	1	0003-0002-0834	3	53.081	30.432
Aged	DMSO	1	0003-0007-0997	3	37.424	30.49
Aged	DMSO	1	0003-0003-0843	3	39.715	33.058
Aged	DMSO	1	0003-0001-0130	3	30.168	33.949
Aged	DMSO	1	0003-0004-0853	3	45.826	35.217
Aged	DMSO	1	0003-0010-1507	3	102.725	63.145
Aged	DMSO	1	0003-0008-1133	3	74.848	63.199
Aged	DMSO	1	0003-0006-0931	3	59.955	65.841
Aged	DMSO	1	0003-0005-0912	3	79.049	87.145
Aged	DMSO	2	0001-0050-0625	1	38.57	10.931
Aged	DMSO	2	0001-0031-0281	1	41.243	11.602
Aged	DMSO	2	0001-0044-0457	1	46.589	13.893
Aged	DMSO	2	0001-0002-0023	1	30.168	14.089
Aged	DMSO	2	0001-0003-0030	1	61.101	16.294
Aged	DMSO	2	0001-0006-0043	1	33.987	20.933
Aged	DMSO	2	0001-0054-0939	1	48.117	30.603
Aged	DMSO	2	0001-0059-1047	1	44.298	30.897
Aged	DMSO	2	0001-0055-0945	1	81.722	31.537
Aged	DMSO	2	0001-0056-0960	1	39.334	33.505
Aged	DMSO	2	0001-0043-0444	1	39.715	38.75
Aged	DMSO	2	0001-0030-0261	1	36.66	38.76
Aged	DMSO	2	0001-0024-0177	1	34.751	44.615
Aged	DMSO	2	0001-0053-0891	1	36.279	46.642
Aged	DMSO	2	0001-0060-1104	1	85.541	47.406
Aged	DMSO	2	0001-0038-0407	1	62.246	50.399
Aged	DMSO	2	0001-0036-0380	1	36.279	52.842
Aged	DMSO	2	0001-0061-1166	1	88.214	54.108
Aged	DMSO	2	0001-0047-0496	1	46.589	54.287
Aged	DMSO	2	0001-0065-1393	1	70.266	54.908
Aged	DMSO	2	0001-0062-1183	1	31.314	55.878
Aged	DMSO	2	0001-0067-1528	1	57.664	56.371
Aged	DMSO	2	0001-0037-0386	1	36.279	57.305
Aged	DMSO	2	0001-0034-0377	1	57.282	59.12
Aged	DMSO	2	0001-0064-1308	1	35.515	61
Aged	DMSO	2	0001-0012-0089	1	32.46	61.024
Aged	DMSO	2	0001-0063-1190	1	34.751	63.055
Aged	DMSO	2	0001-0052-0810	1	35.133	63.717
Aged	DMSO	2	0001-0009-0068	1	46.589	65.934
Aged	DMSO	2	0001-0058-1033	1	35.133	67.065
Aged	DMSO	2	0001-0014-0109	1	32.842	67.07
Aged	DMSO	2	0001-0057-1028	1	30.932	69
Aged	DMSO	2	0001-0051-0803	1	31.696	69.699
Aged	DMSO	2	0001-0004-0035	1	31.696	70.096
Aged	DMSO	2	0001-0066-1517	1	72.557	70.668
Aged	DMSO	2	0001-0035-0376	1	37.042	72.134
Aged	DMSO	2	0001-0048-0538	1	104.635	72.883
Aged	DMSO	2	0001-0019-0144	1	48.117	73.048
Aged	DMSO	2	0001-0021-0155	1	63.01	74.697
Aged	DMSO	2	0001-0029-0254	1	63.01	75.339
Aged	DMSO	2	0001-0007-0050	1	39.715	75.663
Aged	DMSO	2	0001-0011-0089	1	61.483	77.696
Aged	DMSO	2	0001-0040-0414	1	46.207	80.116
Aged	DMSO	2	0001-0013-0101	1	46.971	80.699
Aged	DMSO	2	0001-0017-0124	1	69.502	81.319
Aged	DMSO	2	0001-0041-0435	1	34.751	82.341
Aged	DMSO	2	0001-0032-0329	1	40.097	84.667
Aged	DMSO	2	0001-0023-0177	1	109.217	84.741
Aged	DMSO	2	0001-0042-0444	1	72.175	86.661
Aged	DMSO	2	0001-0005-0044	1	60.337	86.677
Aged	DMSO	2	0001-0022-0169	1	38.188	90.87
Aged	DMSO	2	0001-0028-0246	1	51.172	92.082
Aged	DMSO	2	0001-0010-0081	1	48.499	92.488
Aged	DMSO	2	0001-0039-0411	1	64.538	92.923
Aged	DMSO	2	0001-0046-0478	1	38.188	93.37
Aged	DMSO	2	0001-0018-0133	1	69.12	96.851
Aged	DMSO	2	0001-0049-0613	1	39.334	97.214
Aged	DMSO	2	0001-0045-0471	1	38.188	99.6
Aged	DMSO	2	0001-0025-0212	1	121.438	104.884
Aged	DMSO	2	0001-0027-0237	1	70.648	108.319
Aged	DMSO	2	0001-0033-0376	1	64.538	108.769
Aged	DMSO	2	0001-0001-0035	1	389.135	123.146
Aged	DMSO	2	0001-0016-0123	1	82.486	127.227
Aged	DMSO	2	0001-0015-0113	1	75.612	146.793
Aged	DMSO	2	0001-0026-0237	1	90.505	149.025
Aged	DMSO	2	0001-0008-0060	1	95.088	158.084
Aged	DMSO	2	0002-0037-1246	2	33.605	11.159
Aged	DMSO	2	0002-0042-1314	2	69.502	17.165
Aged	DMSO	2	0002-0033-1142	2	74.085	19.402
Aged	DMSO	2	0002-0014-0903	2	43.534	28.623
Aged	DMSO	2	0002-0050-1527	2	59.573	28.846
Aged	DMSO	2	0002-0002-0512	2	57.664	32.927
Aged	DMSO	2	0002-0015-0906	2	87.832	35.191
Aged	DMSO	2	0002-0016-0913	2	68.738	37.528
Aged	DMSO	2	0002-0006-0689	2	34.369	42.978
Aged	DMSO	2	0002-0049-1520	2	43.534	46.719
Aged	DMSO	2	0002-0040-1290	2	46.971	48.13
Aged	DMSO	2	0002-0013-0890	2	30.932	54.827
Aged	DMSO	2	0002-0034-1150	2	75.23	58.376
Aged	DMSO	2	0002-0025-0979	2	114.182	59.07
Aged	DMSO	2	0002-0030-1100	2	79.049	62.208
Aged	DMSO	2	0002-0021-0956	2	33.987	63.36
Aged	DMSO	2	0002-0008-0849	2	60.337	63.981
Aged	DMSO	2	0002-0026-0974	2	38.188	65.86
Aged	DMSO	2	0002-0009-0855	2	83.25	65.881
Aged	DMSO	2	0002-0001-0502	2	35.897	68
Aged	DMSO	2	0002-0022-0959	2	49.644	72.869
Aged	DMSO	2	0002-0018-0947	2	48.117	73.889
Aged	DMSO	2	0002-0012-0883	2	31.314	75.305
Aged	DMSO	2	0002-0036-1245	2	92.033	80.058
Aged	DMSO	2	0002-0029-1069	2	56.518	80.189
Aged	DMSO	2	0002-0044-1375	2	34.751	80.451
Aged	DMSO	2	0002-0007-0817	2	138.622	80.727
Aged	DMSO	2	0002-0019-0953	2	56.136	80.741
Aged	DMSO	2	0002-0041-1297	2	120.292	81.902
Aged	DMSO	2	0002-0010-0881	2	60.719	83.874
Aged	DMSO	2	0002-0039-1280	2	39.334	88.184
Aged	DMSO	2	0002-0031-1119	2	66.447	95.121
Aged	DMSO	2	0002-0017-0932	2	46.589	95.607
Aged	DMSO	2	0002-0027-0989	2	122.583	105.106
Aged	DMSO	2	0002-0020-0956	2	38.188	105.96
Aged	DMSO	2	0002-0043-1378	2	63.774	108.659
Aged	DMSO	2	0002-0011-0881	2	60.337	116.329
Aged	DMSO	2	0002-0035-1236	2	111.509	116.757
Aged	DMSO	2	0002-0005-0677	2	40.479	122.358
Aged	DMSO	2	0002-0038-1267	2	92.797	122.761
Aged	DMSO	2	0002-0004-0530	2	162.299	129.513
Aged	DMSO	2	0002-0003-0517	2	123.729	130.731
Aged	DMSO	2	0002-0028-1006	2	34.369	133.222
Aged	DMSO	2	0002-0032-1143	2	352.474	141.694
Aged	DMSO	2	0002-0046-1389	2	84.013	160.791
Aged	DMSO	2	0002-0045-1390	2	106.162	168.277
Aged	DMSO	2	0002-0048-1406	2	108.072	182.919
Aged	DMSO	2	0003-0033-0957	3	54.227	21.423
Aged	DMSO	2	0003-0026-0570	3	41.243	23.157
Aged	DMSO	2	0003-0038-1130	3	68.356	26.587
Aged	DMSO	2	0003-0028-0660	3	39.715	34.183
Aged	DMSO	2	0003-0040-1164	3	35.515	36.054
Aged	DMSO	2	0003-0030-0795	3	31.314	38.11
Aged	DMSO	2	0003-0046-1454	3	62.628	39.146
Aged	DMSO	2	0003-0002-0195	3	46.589	39.467
Aged	DMSO	2	0003-0005-0317	3	36.66	41.229
Aged	DMSO	2	0003-0017-0445	3	48.117	43.786
Aged	DMSO	2	0003-0031-0797	3	34.751	45.648
Aged	DMSO	2	0003-0009-0380	3	38.57	45.673
Aged	DMSO	2	0003-0007-0334	3	38.952	60.824
Aged	DMSO	2	0003-0021-0464	3	57.282	61.233
Aged	DMSO	2	0003-0004-0255	3	50.79	62.729
Aged	DMSO	2	0003-0018-0456	3	54.609	63.294
Aged	DMSO	2	0003-0019-0459	3	122.583	64.04
Aged	DMSO	2	0003-0008-0375	3	52.317	66.19
Aged	DMSO	2	0003-0039-1155	3	34.369	67.356
Aged	DMSO	2	0003-0011-0389	3	70.266	69.505
Aged	DMSO	2	0003-0022-0479	3	104.253	70.341
Aged	DMSO	2	0003-0041-1176	3	33.605	76.25
Aged	DMSO	2	0003-0006-0317	3	49.262	77.667
Aged	DMSO	2	0003-0023-0485	3	119.91	79.131
Aged	DMSO	2	0003-0012-0397	3	161.153	79.68
Aged	DMSO	2	0003-0010-0387	3	34.751	81.165
Aged	DMSO	2	0003-0044-1219	3	65.683	83.866
Aged	DMSO	2	0003-0013-0399	3	48.499	86.551
Aged	DMSO	2	0003-0001-0124	3	43.534	87.43
Aged	DMSO	2	0003-0020-0461	3	51.936	88.368
Aged	DMSO	2	0003-0045-1276	3	64.919	91.712
Aged	DMSO	2	0003-0032-0870	3	63.392	91.849
Aged	DMSO	2	0003-0043-1188	3	72.939	104.901
Aged	DMSO	2	0003-0034-0963	3	61.864	106.42
Aged	DMSO	2	0003-0015-0411	3	72.557	107.168
Aged	DMSO	2	0003-0027-0603	3	103.489	108.786
Aged	DMSO	2	0003-0042-1179	3	34.369	110.344
Aged	DMSO	2	0003-0014-0426	3	622.845	112.353
Aged	DMSO	2	0003-0029-0670	3	55.754	113.534
Aged	DMSO	2	0003-0024-0554	3	91.269	120.686
Aged	DMSO	2	0003-0003-0243	3	164.59	129.666
Aged	DMSO	2	0003-0036-1053	3	158.098	150.126
Aged	DMSO	2	0003-0035-1046	3	74.848	150.735
Aged	DMSO	2	0003-0037-1060	3	79.431	190.784
Aged	DMSO	3	0001-0189-0503	1	30.932	10.123
Aged	DMSO	3	0001-0151-0426	1	37.424	10.418
Aged	DMSO	3	0001-0291-0819	1	99.289	11.177
Aged	DMSO	3	0001-0050-0229	1	31.696	11.723
Aged	DMSO	3	0001-0174-0473	1	62.246	13.736
Aged	DMSO	3	0001-0010-0063	1	45.062	14.186
Aged	DMSO	3	0001-0211-0539	1	47.353	14.387
Aged	DMSO	3	0001-0294-0833	1	52.699	14.768
Aged	DMSO	3	0001-0070-0302	1	39.334	14.796
Aged	DMSO	3	0001-0069-0301	1	41.243	17.12
Aged	DMSO	3	0001-0066-0294	1	37.806	17.182
Aged	DMSO	3	0001-0165-0451	1	48.117	17.325
Aged	DMSO	3	0001-0028-0129	1	31.314	17.671
Aged	DMSO	3	0001-0321-1177	1	52.317	17.73
Aged	DMSO	3	0001-0203-0530	1	42.77	17.768
Aged	DMSO	3	0001-0325-1259	1	80.195	18.667
Aged	DMSO	3	0001-0327-1274	1	48.499	19.094
Aged	DMSO	3	0001-0296-0836	1	44.68	19.282
Aged	DMSO	3	0001-0314-1004	1	41.243	19.306
Aged	DMSO	3	0001-0163-0448	1	38.57	19.317
Aged	DMSO	3	0001-0149-0421	1	43.152	19.372
Aged	DMSO	3	0001-0324-1227	1	60.337	19.848
Aged	DMSO	3	0001-0197-0518	1	69.884	19.913
Aged	DMSO	3	0001-0100-0367	1	36.66	21.708
Aged	DMSO	3	0001-0115-0384	1	43.534	21.833
Aged	DMSO	3	0001-0181-0482	1	41.625	22.202
Aged	DMSO	3	0001-0051-0233	1	36.279	22.747
Aged	DMSO	3	0001-0018-0121	1	693.111	23.064
Aged	DMSO	3	0001-0331-1502	1	82.486	23.574
Aged	DMSO	3	0001-0062-0281	1	56.9	23.758
Aged	DMSO	3	0001-0286-0761	1	38.188	24.43
Aged	DMSO	3	0001-0170-0470	1	219.962	24.816
Aged	DMSO	3	0001-0131-0399	1	36.66	25.604
Aged	DMSO	3	0001-0169-0463	1	46.589	25.762
Aged	DMSO	3	0001-0133-0402	1	64.919	26.435
Aged	DMSO	3	0001-0279-0719	1	43.534	26.895
Aged	DMSO	3	0001-0024-0113	1	41.625	28.339
Aged	DMSO	3	0001-0241-0576	1	50.026	29.153
Aged	DMSO	3	0001-0239-0579	1	144.732	30.776
Aged	DMSO	3	0001-0309-0941	1	35.897	31.66
Aged	DMSO	3	0001-0277-0688	1	58.046	31.711
Aged	DMSO	3	0001-0229-0558	1	95.852	31.713
Aged	DMSO	3	0001-0188-0508	1	103.489	32.808
Aged	DMSO	3	0001-0032-0146	1	41.625	33.284
Aged	DMSO	3	0001-0297-0851	1	96.234	34.452
Aged	DMSO	3	0001-0275-0685	1	61.483	35.23
Aged	DMSO	3	0001-0196-0523	1	137.477	35.881
Aged	DMSO	3	0001-0157-0439	1	48.499	36.496
Aged	DMSO	3	0001-0117-0389	1	131.748	37.554
Aged	DMSO	3	0001-0103-0372	1	53.081	38.54
Aged	DMSO	3	0001-0195-0524	1	169.554	38.644
Aged	DMSO	3	0001-0037-0175	1	58.428	38.895
Aged	DMSO	3	0001-0253-0603	1	139.386	38.986
Aged	DMSO	3	0001-0126-0393	1	39.334	39.417
Aged	DMSO	3	0001-0014-0091	1	69.884	39.563
Aged	DMSO	3	0001-0312-0982	1	42.77	39.714
Aged	DMSO	3	0001-0194-0514	1	58.428	39.882
Aged	DMSO	3	0001-0164-0451	1	43.152	39.982
Aged	DMSO	3	0001-0077-0320	1	105.017	40.029
Aged	DMSO	3	0001-0238-0570	1	89.36	40.192
Aged	DMSO	3	0001-0160-0447	1	44.68	40.538
Aged	DMSO	3	0001-0268-0660	1	185.211	40.559
Aged	DMSO	3	0001-0207-0534	1	74.085	40.861
Aged	DMSO	3	0001-0084-0341	1	99.289	41.65
Aged	DMSO	3	0001-0182-0487	1	42.007	41.682
Aged	DMSO	3	0001-0212-0538	1	54.227	41.775
Aged	DMSO	3	0001-0055-0262	1	40.861	41.832
Aged	DMSO	3	0001-0273-0682	1	90.887	41.857
Aged	DMSO	3	0001-0240-0575	1	51.554	41.911
Aged	DMSO	3	0001-0247-0587	1	50.408	41.955
Aged	DMSO	3	0001-0187-0498	1	43.152	42.124
Aged	DMSO	3	0001-0199-0519	1	51.172	42.179
Aged	DMSO	3	0001-0210-0541	1	101.58	42.474
Aged	DMSO	3	0001-0329-1417	1	37.424	42.653
Aged	DMSO	3	0001-0205-0533	1	50.026	42.87
Aged	DMSO	3	0001-0204-0533	1	60.337	43.006
Aged	DMSO	3	0001-0185-0495	1	48.881	43.078
Aged	DMSO	3	0001-0097-0361	1	172.991	43.247
Aged	DMSO	3	0001-0281-0729	1	47.353	43.395
Aged	DMSO	3	0001-0099-0373	1	122.201	44.072
Aged	DMSO	3	0001-0218-0540	1	51.554	44.237
Aged	DMSO	3	0001-0257-0616	1	52.317	44.445
Aged	DMSO	3	0001-0231-0561	1	52.699	45.094
Aged	DMSO	3	0001-0201-0528	1	61.483	45.174
Aged	DMSO	3	0001-0042-0184	1	32.842	45.267
Aged	DMSO	3	0001-0038-0191	1	552.961	45.567
Aged	DMSO	3	0001-0086-0339	1	48.881	45.609
Aged	DMSO	3	0001-0048-0223	1	69.502	45.687
Aged	DMSO	3	0001-0319-1142	1	43.152	46.15
Aged	DMSO	3	0001-0035-0164	1	50.408	46.152
Aged	DMSO	3	0001-0054-0263	1	75.994	46.296
Aged	DMSO	3	0001-0310-0963	1	132.512	46.349
Aged	DMSO	3	0001-0223-0547	1	48.117	46.81
Aged	DMSO	3	0001-0255-0601	1	30.168	46.848
Aged	DMSO	3	0001-0219-0545	1	58.809	46.929
Aged	DMSO	3	0001-0123-0397	1	92.033	47.116
Aged	DMSO	3	0001-0102-0371	1	54.991	47.285
Aged	DMSO	3	0001-0076-0322	1	188.648	47.686
Aged	DMSO	3	0001-0215-0539	1	43.916	48.035
Aged	DMSO	3	0001-0008-0037	1	68.356	48.168
Aged	DMSO	3	0001-0171-0465	1	68.738	48.628
Aged	DMSO	3	0001-0220-0546	1	62.246	48.761
Aged	DMSO	3	0001-0308-0923	1	43.916	48.896
Aged	DMSO	3	0001-0071-0309	1	56.9	48.953
[truncated: 540 more rows]

## Sheet: Fig. 5B
Timepoint	Rep	∆∆Ct	Fold-Change	Gene
Quiescent	1	-0.347924	1.27273	Stra6
Quiescent	2	0.347924	0.785714	Stra6
Myoblast	1	1.53349	0.34544	Stra6
Myoblast	2	1.58495	0.333337	Stra6
Differentiated	1	2.9677	0.12783	Stra6
Differentiated	2	2.84005	0.139657	Stra6

[truncated: 22 more sheets: Fig. 5D, Fig. 5F, Supp. Fig. 5A, Fig. 5H, Supp. Fig. 5B, Fig. 6B, Fig. 6C, Fig. 6D, Fig. 6E, Fig. 6F-I, Supp Fig. 2B_top, Supp. Fig. 2B_bottom, Supp. Fig. 2C_top, Supp. Fig. 2C_bottom, Supp. Fig. 2D_top, Supp. Fig. 2D_bottom, Supp. Fig. 2E, Supp. Fig. 4A, Supp. Fig. 4B-E, Supp. Fig. 4C, Supp. Fig. 6A, Supp. Fig. 6C …]
